# Supplementary material for: Genetic Susceptibility, Colony Size, and Water Temperature Drive White-Pox Disease on the Coral Acropora palmata
Source: PLoS One. 2014 Nov 5;9(11):e110759. doi: 10.1371/journal.pone.0110759 (PMC4220941; doi:10.1371/journal.pone.0110759)
Supplement: Table S1 — Disease and environmental data used within the Bayesian space-time model. (CSV) [file pone.0110759.s001.csv]

Text S1
Colony.ID	Date	Northing	Easting	DIST	PIC	DFPIC	TEMP	IRR	SIZE	DIS
1	3-Mar	2029536.37	322580.95	6.375578405	0	45.07287544	27.03958904	5.6519	15120	0
2	3-Mar	2029541.93	322577.83	1.050047618	0	39.10077365	27.03958904	5.6519	17280	0
3	3-Mar	2029541.94	322576.78	1.050047618	0	38.97262244	27.03958904	5.6519	68000	0
4A	3-Mar	2029581.83	322572.92	1.060047169	1	1.060047169	27.03958904	5.6519	292500	0
4B	3-Mar	2029580.72	322572.91	1.110045044	1	1.110045044	27.03958904	5.6519	3375	0
4C	3-Mar	2029579.62	322571.84	1.534568343	0	1.534568343	27.03958904	5.6519	375	0
5	3-Mar	2029599.52	322575.19	9.402260367	1	9.402260367	27.03958904	5.6519	94500	0
6	3-Mar	2029581.84	322571.86	1.060047169	1	1.060047169	27.03958904	5.6519	265200	0
7	3-Mar	2029608.4	322572.1	7.736284638	1	9.402260367	27.03958904	5.6519	11232	0
8	3-Mar	2029612.89	322565.8	7.736284638	0	7.736284638	27.03958904	5.6519	45150	0
9	3-Mar	2029622.85	322565.9	9.960501995	0	15.72394671	27.03958904	5.6519	44100	0
10	3-Mar	2029632.92	322554.36	5.376430042	0	30.26446761	27.03958904	5.6519	12600	0
11	3-Mar	2029636.2	322558.62	5.376430042	0	30.89579907	27.03958904	5.6519	5525	0
12	3-Mar	2029643.89	322565.03	8.522088946	0	36.18735967	27.03958904	5.6519	9240	0
13	3-Mar	2029645.07	322556.59	7.359415738	0	39.81518555	27.03958904	5.6519	7875	0
14	3-Mar	2029651.74	322553.48	6.72393486	0	47.17054165	27.03958904	5.6519	50625	0
15	3-Mar	2029658.37	322554.6	6.72393486	0	52.94573543	27.03958904	5.6519	3726	0
16	3-Mar	2029652.98	322538.69	14.84189004	0	55.71000359	27.03958904	5.6519	42560	0
17	3-Mar	2029666.18	322548.33	2.210090496	0	62.47832664	27.03958904	5.6519	18900	0
18	3-Mar	2029668.39	322548.35	2.210090496	0	64.52024953	27.03958904	5.6519	19200	0
19	3-Mar	2029689.46	322544.31	9.23231282	0	46.09013018	27.03958904	5.6519	91160	0
20	3-Mar	2029695.06	322536.97	6.126744649	0	37.99866971	27.03958904	5.6519	1920	1
21	3-Mar	2029699.53	322532.78	6.11945259	0	32.42158694	27.03958904	5.6519	2	0
22	3-Mar	2029703.99	322528.59	5.540225627	0	27.0929142	27.03958904	5.6519	110250	0
23	3-Mar	2029706.16	322533.9	5.736287998	0	26.55042373	27.03958904	5.6519	31200	0
24	3-Mar	2029709.53	322528.64	5.540225627	0	21.68581333	27.03958904	5.6519	34848	0
25	3-Mar	2029722.89	322520.31	5.927562737	0	8.372335397	27.03958904	5.6519	8424	0
26A	3-Mar	2029717.37	322518.15	1.00E-10	0	14.29886709	27.03958904	5.6519	208	0
26B	3-Mar	2029717.38	322517.09	1.060047169	0	14.7229243	27.03958904	5.6519	2100	0
26C	3-Mar	2029717.37	322518.15	1.00E-10	0	14.29886709	27.03958904	5.6519	160	0
27	3-Mar	2029730.61	322523.55	3.938591119	1	25.44124604	27.03958904	5.6519	26730	0
28	3-Mar	2029733.91	322525.7	3.938591119	0	3.938591119	27.03958904	5.6519	10200	0
29	3-Mar	2029737.35	322511.99	6.340283905	0	13.38137512	27.03958904	5.6519	14256	0
030A	3-Mar	2029735.06	322520.42	3.056304959	0	5.440533062	27.03958904	5.6519	2548	0
030B	3-Mar	2029739.51	322518.35	2.220090088	0	10.30776406	27.03958904	5.6519	1859	0
030C	3-Mar	2029737.29	322518.33	2.220090088	0	8.477664773	27.03958904	5.6519	3750	0
31	3-Mar	2029755.02	322516.38	11.27079855	1	25.44124604	27.03958904	5.6519	88	0
32	3-Mar	2029766.07	322518.6	11.27079855	0	11.27079855	27.03958904	5.6519	297500	0
33	3-Mar	2029783.84	322512.42	9.179128499	0	29.09078892	27.03958904	5.6519	35000	0
34	3-Mar	2029793.69	322524.14	6.244621686	0	39.44092418	27.03958904	5.6519	756000	0
35	3-Mar	2029790.42	322518.82	6.244621686	0	35.48399076	27.03958904	5.6519	36480	0
36	3-Mar	2029833.76	322500.2	6.958002587	0	6.958002587	27.03958904	5.6519	13605	0
37	3-Mar	2029828.19	322504.37	6.958002587	1	74.14909979	27.03958904	5.6519	117000	1
38	3-Mar	2029862.56	322498.35	23.0239636	0	34.89322714	27.03958904	5.6519	82500	0
39	3-Mar	2029848.33	322480.25	23.0239636	0	31.4228261	27.03958904	5.6519	1949900	0
40	3-Mar	2029893.66	322485.95	33.48089007	0	68.01189087	27.03958904	5.6519	1638	0
41	3-Mar	2029946.87	322477.99	3.320135539	0	16.73517254	27.03958904	5.6519	48	0
42	3-Mar	2029950.19	322478.02	3.320135539	0	13.4480519	27.03958904	5.6519	572	0
43	3-Mar	2029979.02	322471.94	1.060047169	0	16.05954545	27.03958904	5.6519	27000	0
44	3-Mar	2029963.49	322476.03	13.4480519	1	138.236195	27.03958904	5.6519	864	1
45	3-Mar	2029991.26	322465.71	1.050047618	0	29.62558523	27.03958904	5.6519	26460	0
46	3-Mar	2029979.01	322473	1.060047169	0	15.81301047	27.03958904	5.6519	31500	1
47	3-Mar	2029991.27	322464.66	1.050047618	0	30.01675032	27.03958904	5.6519	9520	0
48	3-Mar	2029995.63	322471.04	6.892445139	0	32.52506264	27.03958904	5.6519	4160	0
49A	3-Mar	2030002.4	322457.36	1.060047169	0	43.15735163	27.03958904	5.6519	5625	0
49B	3-Mar	2030002.39	322458.42	1.060047169	0	42.70037588	27.03958904	5.6519	7750	0
50	3-Mar	2029995.79	322454.13	6.968364227	0	39.02435137	27.03958904	5.6519	170000	0
51	3-Mar	2030004.66	322452.1	2.210090496	0	47.61946871	27.03958904	5.6519	5000	0
52	3-Mar	2030002.45	322452.08	2.120094338	0	45.73274647	27.03958904	5.6519	162000	0
53	3-Mar	2030006.9	322450	3.070439708	0	50.61609428	27.03958904	5.6519	94500	1
54	3-Mar	2030013.5	322454.29	4.764714052	0	54.53097927	27.03958904	5.6519	539484	0
55	3-Mar	2030002.47	322449.96	2.120094338	0	46.89440585	27.03958904	5.6519	43750	0
56	3-Mar	2030002.52	322444.68	5.280236737	0	50.06159606	27.03958904	5.6519	36750	0
57	3-Mar	2030014.69	322444.79	5.404960684	0	59.97814269	27.03958904	5.6519	1344	0
058A	3-Mar	2030015.75	322450.09	4.764714052	0	58.34373317	27.03958904	5.6519	22176	0
058B	3-Mar	2030004.78	322439.41	5.734152073	0	55.18956876	27.03958904	5.6519	11592	0
59	3-Mar	2030016.97	322438.47	6.718690349	0	65.35184772	27.03958904	5.6519	160	0
60	3-Mar	2030034.81	322423.84	23.07168178	0	88.37611951	27.03958904	5.6519	5000	0
1	3-Apr	2029536.37	322580.95	6.375578405	0	164.6716627	27.34988889	6.3578	15120	0
2	3-Apr	2029541.93	322577.83	1.050047618	0	158.4876541	27.34988889	6.3578	17280	1
3	3-Apr	2029541.94	322576.78	1.050047618	0	158.2105259	27.34988889	6.3578	68000	1
4A	3-Apr	2029581.83	322572.92	1.060047169	1	118.7999806	27.34988889	6.3578	292500	1
4B	3-Apr	2029580.72	322572.91	1.110045044	1	119.8554096	27.34988889	6.3578	3375	1
4C	3-Apr	2029579.62	322571.84	1.534568343	0	120.5915026	27.34988889	6.3578	375	0
5	3-Apr	2029599.52	322575.19	9.402260367	1	102.9012148	27.34988889	6.3578	94500	1
6	3-Apr	2029581.84	322571.86	1.060047169	1	118.4739655	27.34988889	6.3578	265200	0
7	3-Apr	2029608.4	322572.1	7.736284638	1	93.50974548	27.34988889	6.3578	11232	0
8	3-Apr	2029612.89	322565.8	7.736284638	0	87.08086931	27.34988889	6.3578	45150	0
9	3-Apr	2029622.85	322565.9	9.960501995	0	77.78964584	27.34988889	6.3578	44100	0
10	3-Apr	2029632.92	322554.36	5.376430042	0	64.5274492	27.34988889	6.3578	12600	0
11	3-Apr	2029636.2	322558.62	5.376430042	0	62.7154056	27.34988889	6.3578	5525	0
12	3-Apr	2029643.89	322565.03	8.522088946	0	58.35865403	27.34988889	6.3578	9240	0
13	3-Apr	2029645.07	322556.59	7.359415738	0	53.70236959	27.34988889	6.3578	7875	0
14	3-Apr	2029651.74	322553.48	6.72393486	0	46.35949202	27.34988889	6.3578	50625	0
15	3-Apr	2029658.37	322554.6	6.72393486	0	40.70593323	27.34988889	6.3578	3726	0
16	3-Apr	2029652.98	322538.69	14.84189004	0	42.11513742	27.34988889	6.3578	42560	0
17	3-Apr	2029666.18	322548.33	2.210090496	0	31.03391693	27.34988889	6.3578	18900	0
18	3-Apr	2029668.39	322548.35	2.210090496	0	28.99643599	27.34988889	6.3578	19200	0
19	3-Apr	2029689.46	322544.31	9.23231282	0	9.23231282	27.34988889	6.3578	91160	0
20	3-Apr	2029695.06	322536.97	6.126744649	1	137.0633317	27.34988889	6.3578	1920	0
21	3-Apr	2029699.53	322532.78	6.11945259	0	6.126744649	27.34988889	6.3578	2	0
22	3-Apr	2029703.99	322528.59	5.540225627	0	12.24619533	27.34988889	6.3578	110250	0
23	3-Apr	2029706.16	322533.9	5.736287998	0	11.51672262	27.34988889	6.3578	31200	0
24	3-Apr	2029709.53	322528.64	5.540225627	0	16.69640081	27.34988889	6.3578	34848	0
25	3-Apr	2029722.89	322520.31	5.927562737	0	32.43554378	27.34988889	6.3578	8424	0
26A	3-Apr	2029717.37	322518.15	1.00E-10	0	29.18781424	27.34988889	6.3578	208	0
26B	3-Apr	2029717.38	322517.09	1.060047169	0	29.88974406	27.34988889	6.3578	2100	0
26C	3-Apr	2029717.37	322518.15	1.00E-10	0	29.18781424	27.34988889	6.3578	160	0
27	3-Apr	2029730.61	322523.55	3.938591119	1	37.99866971	27.34988889	6.3578	26730	0
28	3-Apr	2029733.91	322525.7	3.938591119	0	40.45164274	27.34988889	6.3578	10200	0
29	3-Apr	2029737.35	322511.99	6.340283905	0	49.11664178	27.34988889	6.3578	14256	0
030A	3-Apr	2029735.06	322520.42	3.056304959	0	43.2885955	27.34988889	6.3578	2548	0
030B	3-Apr	2029739.51	322518.35	2.220090088	0	48.19239463	27.34988889	6.3578	1859	0
030C	3-Apr	2029737.29	322518.33	2.220090088	0	46.16083296	27.34988889	6.3578	3750	0
31	3-Apr	2029755.02	322516.38	11.27079855	1	63.39676411	27.34988889	6.3578	88	0
32	3-Apr	2029766.07	322518.6	11.27079855	0	63.72901459	27.34988889	6.3578	297500	0
33	3-Apr	2029783.84	322512.42	9.179128499	0	45.07466029	27.34988889	6.3578	35000	0
34	3-Apr	2029793.69	322524.14	6.244621686	0	39.76308464	27.34988889	6.3578	756000	0
35	3-Apr	2029790.42	322518.82	6.244621686	0	40.43977497	27.34988889	6.3578	36480	0
36	3-Apr	2029833.76	322500.2	6.958002587	0	6.958002587	27.34988889	6.3578	13605	0
37	3-Apr	2029828.19	322504.37	6.958002587	1	137.0633317	27.34988889	6.3578	117000	1
38	3-Apr	2029862.56	322498.35	23.0239636	0	34.89322714	27.34988889	6.3578	82500	0
39	3-Apr	2029848.33	322480.25	23.0239636	0	31.4228261	27.34988889	6.3578	1949900	0
40	3-Apr	2029893.66	322485.95	33.48089007	0	68.01189087	27.34988889	6.3578	1638	0
41	3-Apr	2029946.87	322477.99	3.320135539	0	16.73517254	27.34988889	6.3578	48	0
42	3-Apr	2029950.19	322478.02	3.320135539	0	13.4480519	27.34988889	6.3578	572	0
43	3-Apr	2029979.02	322471.94	1.060047169	0	1.060047169	27.34988889	6.3578	27000	1
44	3-Apr	2029963.49	322476.03	13.4480519	1	15.81301047	27.34988889	6.3578	864	0
45	3-Apr	2029991.26	322465.71	1.050047618	0	14.25505524	27.34988889	6.3578	26460	0
46	3-Apr	2029979.01	322473	1.060047169	1	15.81301047	27.34988889	6.3578	31500	0
47	3-Apr	2029991.27	322464.66	1.050047618	0	14.82778473	27.34988889	6.3578	9520	0
48	3-Apr	2029995.63	322471.04	6.892445139	0	16.73517254	27.34988889	6.3578	4160	0
49A	3-Apr	2030002.4	322457.36	1.060047169	0	8.626679547	27.34988889	6.3578	5625	0
49B	3-Apr	2030002.39	322458.42	1.060047169	0	9.551779939	27.34988889	6.3578	7750	0
50	3-Apr	2029995.79	322454.13	6.968364227	0	11.85280558	27.34988889	6.3578	170000	0
51	3-Apr	2030004.66	322452.1	2.210090496	0	3.070439708	27.34988889	6.3578	5000	0
52	3-Apr	2030002.45	322452.08	2.120094338	0	4.91211767	27.34988889	6.3578	162000	0
53	3-Apr	2030006.9	322450	3.070439708	1	36.1504094	27.34988889	6.3578	94500	0
54	3-Apr	2030013.5	322454.29	4.764714052	0	7.871727892	27.34988889	6.3578	539484	0
55	3-Apr	2030002.47	322449.96	2.120094338	0	4.430180583	27.34988889	6.3578	43750	0
56	3-Apr	2030002.52	322444.68	5.280236737	0	6.891066681	27.34988889	6.3578	36750	0
57	3-Apr	2030014.69	322444.79	5.404960684	0	9.371670075	27.34988889	6.3578	1344	0
058A	3-Apr	2030015.75	322450.09	4.764714052	0	8.850457615	27.34988889	6.3578	22176	0
058B	3-Apr	2030004.78	322439.41	5.734152073	0	10.80011574	27.34988889	6.3578	11592	0
59	3-Apr	2030016.97	322438.47	6.718690349	0	15.30835719	27.34988889	6.3578	160	0
60	3-Apr	2030034.81	322423.84	23.07168178	0	38.25328352	27.34988889	6.3578	5000	0
1	3-May	2029536.37	322580.95	6.375578405	0	6.375578405	28.03895161	6.6421	15120	0
2	3-May	2029541.93	322577.83	1.050047618	1	1.050047618	28.03895161	6.6421	17280	1
3	3-May	2029541.94	322576.78	1.050047618	1	1.050047618	28.03895161	6.6421	68000	0
4A	3-May	2029581.83	322572.92	1.060047169	2	1.110045044	28.03895161	6.6421	292500	1
4B	3-May	2029580.72	322572.91	1.110045044	2	1.110045044	28.03895161	6.6421	3375	0
4C	3-May	2029579.62	322571.84	1.534568343	0	1.534568343	28.03895161	6.6421	375	0
5	3-May	2029599.52	322575.19	9.402260367	2	17.83504976	28.03895161	6.6421	94500	0
6	3-May	2029581.84	322571.86	1.060047169	1	1.060047169	28.03895161	6.6421	265200	0
7	3-May	2029608.4	322572.1	7.736284638	1	9.402260367	28.03895161	6.6421	11232	0
8	3-May	2029612.89	322565.8	7.736284638	0	16.33796193	28.03895161	6.6421	45150	1
9	3-May	2029622.85	322565.9	9.960501995	0	25.11161086	28.03895161	6.6421	44100	0
10	3-May	2029632.92	322554.36	5.376430042	0	39.36303977	28.03895161	6.6421	12600	0
11	3-May	2029636.2	322558.62	5.376430042	0	40.24906583	28.03895161	6.6421	5525	0
12	3-May	2029643.89	322565.03	8.522088946	0	45.51837541	28.03895161	6.6421	9240	0
13	3-May	2029645.07	322556.59	7.359415738	0	49.2012449	28.03895161	6.6421	7875	0
14	3-May	2029651.74	322553.48	6.72393486	0	56.55309452	28.03895161	6.6421	50625	0
15	3-May	2029658.37	322554.6	6.72393486	0	62.34797992	28.03895161	6.6421	3726	0
16	3-May	2029652.98	322538.69	14.84189004	0	64.73192103	28.03895161	6.6421	42560	0
17	3-May	2029666.18	322548.33	2.210090496	0	71.86804018	28.03895161	6.6421	18900	0
18	3-May	2029668.39	322548.35	2.210090496	0	73.91523862	28.03895161	6.6421	19200	0
19	3-May	2029689.46	322544.31	9.23231282	0	95.09352239	28.03895161	6.6421	91160	0
20	3-May	2029695.06	322536.97	6.126744649	1	102.9012148	28.03895161	6.6421	1920	0
21	3-May	2029699.53	322532.78	6.11945259	0	108.6306043	28.03895161	6.6421	2	0
22	3-May	2029703.99	322528.59	5.540225627	0	114.3920491	28.03895161	6.6421	110250	1
23	3-May	2029706.16	322533.9	5.736287998	0	114.3545089	28.03895161	6.6421	31200	0
24	3-May	2029709.53	322528.64	5.540225627	0	119.4533491	28.03895161	6.6421	34848	0
25	3-May	2029722.89	322520.31	5.927562737	0	106.4996413	28.03895161	6.6421	8424	0
26A	3-May	2029717.37	322518.15	1.00E-10	0	111.6734561	28.03895161	6.6421	208	0
26B	3-May	2029717.38	322517.09	1.060047169	0	111.537682	28.03895161	6.6421	2100	0
26C	3-May	2029717.37	322518.15	1.00E-10	0	111.6734561	28.03895161	6.6421	160	0
27	3-May	2029730.61	322523.55	3.938591119	1	99.44711559	28.03895161	6.6421	26730	0
28	3-May	2029733.91	322525.7	3.938591119	0	96.66275032	28.03895161	6.6421	10200	0
29	3-May	2029737.35	322511.99	6.340283905	0	91.15903685	28.03895161	6.6421	14256	0
030A	3-May	2029735.06	322520.42	3.056304959	0	94.50290683	28.03895161	6.6421	2548	0
030B	3-May	2029739.51	322518.35	2.220090088	0	89.7751792	28.03895161	6.6421	1859	0
030C	3-May	2029737.29	322518.33	2.220090088	0	91.96570883	28.03895161	6.6421	3750	0
31	3-May	2029755.02	322516.38	11.27079855	1	74.14909979	28.03895161	6.6421	88	0
32	3-May	2029766.07	322518.6	11.27079855	0	63.72901459	28.03895161	6.6421	297500	0
33	3-May	2029783.84	322512.42	9.179128499	0	45.07466029	28.03895161	6.6421	35000	0
34	3-May	2029793.69	322524.14	6.244621686	0	39.76308464	28.03895161	6.6421	756000	0
35	3-May	2029790.42	322518.82	6.244621686	0	40.43977497	28.03895161	6.6421	36480	0
36	3-May	2029833.76	322500.2	6.958002587	0	6.958002587	28.03895161	6.6421	13605	0
37	3-May	2029828.19	322504.37	6.958002587	1	154.2770035	28.03895161	6.6421	117000	0
38	3-May	2029862.56	322498.35	23.0239636	0	34.89322714	28.03895161	6.6421	82500	0
39	3-May	2029848.33	322480.25	23.0239636	0	31.4228261	28.03895161	6.6421	1949900	0
40	3-May	2029893.66	322485.95	33.48089007	0	68.01189087	28.03895161	6.6421	1638	0
41	3-May	2029946.87	322477.99	3.320135539	0	32.71429351	28.03895161	6.6421	48	0
42	3-May	2029950.19	322478.02	3.320135539	0	29.46413583	28.03895161	6.6421	572	0
43	3-May	2029979.02	322471.94	1.060047169	1	154.2770035	28.03895161	6.6421	27000	0
44	3-May	2029963.49	322476.03	13.4480519	1	16.05954545	28.03895161	6.6421	864	0
45	3-May	2029991.26	322465.71	1.050047618	0	13.73428193	28.03895161	6.6421	26460	0
46	3-May	2029979.01	322473	1.060047169	1	1.060047169	28.03895161	6.6421	31500	0
47	3-May	2029991.27	322464.66	1.050047618	0	14.24994386	28.03895161	6.6421	9520	0
48	3-May	2029995.63	322471.04	6.892445139	0	16.63436503	28.03895161	6.6421	4160	0
49A	3-May	2030002.4	322457.36	1.060047169	0	27.55359868	28.03895161	6.6421	5625	0
49B	3-May	2030002.39	322458.42	1.060047169	0	26.99902406	28.03895161	6.6421	7750	0
50	3-May	2029995.79	322454.13	6.968364227	0	24.46280851	28.03895161	6.6421	170000	0
51	3-May	2030004.66	322452.1	2.210090496	0	32.41967304	28.03895161	6.6421	5000	0
52	3-May	2030002.45	322452.08	2.120094338	0	30.71456495	28.03895161	6.6421	162000	0
53	3-May	2030006.9	322450	3.070439708	1	35.47757038	28.03895161	6.6421	94500	1
54	3-May	2030013.5	322454.29	4.764714052	0	38.73490545	28.03895161	6.6421	539484	0
55	3-May	2030002.47	322449.96	2.120094338	0	32.14067361	28.03895161	6.6421	43750	0
56	3-May	2030002.52	322444.68	5.280236737	0	35.99107667	28.03895161	6.6421	36750	0
57	3-May	2030014.69	322444.79	5.404960684	0	44.82712795	28.03895161	6.6421	1344	0
058A	3-May	2030015.75	322450.09	4.764714052	0	42.73775146	28.03895161	6.6421	22176	0
058B	3-May	2030004.78	322439.41	5.734152073	0	41.49431889	28.03895161	6.6421	11592	0
59	3-May	2030016.97	322438.47	6.718690349	0	50.6008241	28.03895161	6.6421	160	0
60	3-May	2030034.81	322423.84	23.07168178	0	73.66229768	28.03895161	6.6421	5000	0
1	3-Jul	2029536.37	322580.95	6.375578405	0	6.375578405	28.33801075	6.1765	15120	0
2	3-Jul	2029541.93	322577.83	1.050047618	1	40.20097138	28.33801075	6.1765	17280	0
3	3-Jul	2029541.94	322576.78	1.050047618	1	1.050047618	28.33801075	6.1765	68000	0
4A	3-Jul	2029581.83	322572.92	1.060047169	2	31.86562411	28.33801075	6.1765	292500	0
4B	3-Jul	2029580.72	322572.91	1.110045044	2	1.110045044	28.33801075	6.1765	3375	0
4C	3-Jul	2029579.62	322571.84	1.534568343	0	2.459776413	28.33801075	6.1765	375	0
5	3-Jul	2029599.52	322575.19	9.402260367	2	16.33796193	28.33801075	6.1765	94500	0
6	3-Jul	2029581.84	322571.86	1.060047169	1	1.060047169	28.33801075	6.1765	265200	1
7	3-Jul	2029608.4	322572.1	7.736284638	1	7.736284638	28.33801075	6.1765	11232	0
8	3-Jul	2029612.89	322565.8	7.736284638	1	31.86562411	28.33801075	6.1765	45150	0
9	3-Jul	2029622.85	322565.9	9.960501995	0	9.960501995	28.33801075	6.1765	44100	0
10	3-Jul	2029632.92	322554.36	5.376430042	0	23.06674013	28.33801075	6.1765	12600	0
11	3-Jul	2029636.2	322558.62	5.376430042	0	24.3907462	28.33801075	6.1765	5525	0
12	3-Jul	2029643.89	322565.03	8.522088946	0	31.00956143	28.33801075	6.1765	9240	0
13	3-Jul	2029645.07	322556.59	7.359415738	0	33.47202563	28.33801075	6.1765	7875	0
14	3-Jul	2029651.74	322553.48	6.72393486	0	40.75665467	28.33801075	6.1765	50625	0
15	3-Jul	2029658.37	322554.6	6.72393486	0	46.83877027	28.33801075	6.1765	3726	0
16	3-Jul	2029652.98	322538.69	14.84189004	0	48.39586966	28.33801075	6.1765	42560	0
17	3-Jul	2029666.18	322548.33	2.210090496	0	42.65282757	28.33801075	6.1765	18900	0
18	3-Jul	2029668.39	322548.35	2.210090496	0	40.71630632	28.33801075	6.1765	19200	0
19	3-Jul	2029689.46	322544.31	9.23231282	0	21.40652471	28.33801075	6.1765	91160	0
20	3-Jul	2029695.06	322536.97	6.126744649	1	12.24619533	28.33801075	6.1765	1920	0
21	3-Jul	2029699.53	322532.78	6.11945259	0	6.11945259	28.33801075	6.1765	2	0
22	3-Jul	2029703.99	322528.59	5.540225627	1	98.40627063	28.33801075	6.1765	110250	0
23	3-Jul	2029706.16	322533.9	5.736287998	0	5.736287998	28.33801075	6.1765	31200	0
24	3-Jul	2029709.53	322528.64	5.540225627	0	5.540225627	28.33801075	6.1765	34848	0
25	3-Jul	2029722.89	322520.31	5.927562737	0	20.63415615	28.33801075	6.1765	8424	0
26A	3-Jul	2029717.37	322518.15	1.00E-10	0	16.97109307	28.33801075	6.1765	208	0
26B	3-Jul	2029717.38	322517.09	1.060047169	0	17.65055523	28.33801075	6.1765	2100	0
26C	3-Jul	2029717.37	322518.15	1.00E-10	0	16.97109307	28.33801075	6.1765	160	0
27	3-Jul	2029730.61	322523.55	3.938591119	1	27.0929142	28.33801075	6.1765	26730	0
28	3-Jul	2029733.91	322525.7	3.938591119	0	30.05924982	28.33801075	6.1765	10200	0
29	3-Jul	2029737.35	322511.99	6.340283905	0	37.26190548	28.33801075	6.1765	14256	0
030A	3-Jul	2029735.06	322520.42	3.056304959	0	32.12621671	28.33801075	6.1765	2548	0
030B	3-Jul	2029739.51	322518.35	2.220090088	0	36.9665795	28.33801075	6.1765	1859	0
030C	3-Jul	2029737.29	322518.33	2.220090088	0	34.84476431	28.33801075	6.1765	3750	0
31	3-Jul	2029755.02	322516.38	11.27079855	1	52.47042024	28.33801075	6.1765	88	0
32	3-Jul	2029766.07	322518.6	11.27079855	0	62.8786649	28.33801075	6.1765	297500	0
33	3-Jul	2029783.84	322512.42	9.179128499	0	81.4708009	28.33801075	6.1765	35000	0
34	3-Jul	2029793.69	322524.14	6.244621686	0	89.810314	28.33801075	6.1765	756000	0
35	3-Jul	2029790.42	322518.82	6.244621686	0	86.98044493	28.33801075	6.1765	36480	0
36	3-Jul	2029833.76	322500.2	6.958002587	0	132.8391697	28.33801075	6.1765	13605	0
37	3-Jul	2029828.19	322504.37	6.958002587	1	126.5395132	28.33801075	6.1765	117000	0
38	3-Jul	2029862.56	322498.35	23.0239636	0	152.2227253	28.33801075	6.1765	82500	0
39	3-Jul	2029848.33	322480.25	23.0239636	0	152.2195493	28.33801075	6.1765	1949900	0
40	3-Jul	2029893.66	322485.95	33.48089007	0	118.8095118	28.33801075	6.1765	1638	0
41	3-Jul	2029946.87	322477.99	3.320135539	0	66.23474164	28.33801075	6.1765	48	0
42	3-Jul	2029950.19	322478.02	3.320135539	0	63.25460062	28.33801075	6.1765	572	0
43	3-Jul	2029979.02	322471.94	1.060047169	1	35.47757038	28.33801075	6.1765	27000	0
44	3-Jul	2029963.49	322476.03	13.4480519	1	50.61609428	28.33801075	6.1765	864	0
45	3-Jul	2029991.26	322465.71	1.050047618	0	22.16785285	28.33801075	6.1765	26460	0
46	3-Jul	2029979.01	322473	1.060047169	1	36.1504094	28.33801075	6.1765	31500	0
47	3-Jul	2029991.27	322464.66	1.050047618	0	21.42924404	28.33801075	6.1765	9520	0
48	3-Jul	2029995.63	322471.04	6.892445139	0	23.86827392	28.33801075	6.1765	4160	0
49A	3-Jul	2030002.4	322457.36	1.060047169	0	8.626679547	28.33801075	6.1765	5625	0
49B	3-Jul	2030002.39	322458.42	1.060047169	0	9.551779939	28.33801075	6.1765	7750	0
50	3-Jul	2029995.79	322454.13	6.968364227	0	11.85280558	28.33801075	6.1765	170000	0
51	3-Jul	2030004.66	322452.1	2.210090496	0	3.070439708	28.33801075	6.1765	5000	0
52	3-Jul	2030002.45	322452.08	2.120094338	0	4.91211767	28.33801075	6.1765	162000	0
53	3-Jul	2030006.9	322450	3.070439708	2	312.9390615	28.33801075	6.1765	94500	0
54	3-Jul	2030013.5	322454.29	4.764714052	0	7.871727892	28.33801075	6.1765	539484	0
55	3-Jul	2030002.47	322449.96	2.120094338	0	4.430180583	28.33801075	6.1765	43750	0
56	3-Jul	2030002.52	322444.68	5.280236737	0	6.891066681	28.33801075	6.1765	36750	0
57	3-Jul	2030014.69	322444.79	5.404960684	0	9.371670075	28.33801075	6.1765	1344	0
058A	3-Jul	2030015.75	322450.09	4.764714052	0	8.850457615	28.33801075	6.1765	22176	0
058B	3-Jul	2030004.78	322439.41	5.734152073	0	10.80011574	28.33801075	6.1765	11592	0
59	3-Jul	2030016.97	322438.47	6.718690349	0	15.30835719	28.33801075	6.1765	160	0
60	3-Jul	2030034.81	322423.84	23.07168178	0	38.25328352	28.33801075	6.1765	5000	0
1	3-Aug	2029536.37	322580.95	6.375578405	0	46.36969916	28.88144772	6.3418	15120	0
2	3-Aug	2029541.93	322577.83	1.050047618	1	40.35404565	28.88144772	6.3418	17280	0
3	3-Aug	2029541.94	322576.78	1.050047618	1	40.20219397	28.88144772	6.3418	68000	0
4A	3-Aug	2029581.83	322572.92	1.060047169	2	1.060047169	28.88144772	6.3418	292500	0
4B	3-Aug	2029580.72	322572.91	1.110045044	2	1.535219854	28.88144772	6.3418	3375	0
4C	3-Aug	2029579.62	322571.84	1.534568343	0	2.220090088	28.88144772	6.3418	375	0
5	3-Aug	2029599.52	322575.19	9.402260367	2	17.99086713	28.88144772	6.3418	94500	0
6	3-Aug	2029581.84	322571.86	1.060047169	2	0	28.88144772	6.3418	265200	0
7	3-Aug	2029608.4	322572.1	7.736284638	1	26.56108432	28.88144772	6.3418	11232	0
8	3-Aug	2029612.89	322565.8	7.736284638	1	31.63583569	28.88144772	6.3418	45150	0
9	3-Aug	2029622.85	322565.9	9.960501995	0	41.44082166	28.88144772	6.3418	44100	1
10	3-Aug	2029632.92	322554.36	5.376430042	0	53.99459603	28.88144772	6.3418	12600	0
11	3-Aug	2029636.2	322558.62	5.376430042	0	55.94914834	28.88144772	6.3418	5525	0
12	3-Aug	2029643.89	322565.03	8.522088946	0	62.42476592	28.88144772	6.3418	9240	0
13	3-Aug	2029645.07	322556.59	7.359415738	0	65.04771941	28.88144772	6.3418	7875	0
14	3-Aug	2029651.74	322553.48	6.72393486	0	72.2760984	28.88144772	6.3418	50625	1
15	3-Aug	2029658.37	322554.6	6.72393486	0	78.4522052	28.88144772	6.3418	3726	0
16	3-Aug	2029652.98	322538.69	14.84189004	0	78.49298376	28.88144772	6.3418	42560	0
17	3-Aug	2029666.18	322548.33	2.210090496	0	87.56081601	28.88144772	6.3418	18900	0
18	3-Aug	2029668.39	322548.35	2.210090496	0	89.68624532	28.88144772	6.3418	19200	0
19	3-Aug	2029689.46	322544.31	9.23231282	0	111.0903547	28.88144772	6.3418	91160	0
20	3-Aug	2029695.06	322536.97	6.126744649	1	118.4739655	28.88144772	6.3418	1920	0
21	3-Aug	2029699.53	322532.78	6.11945259	0	124.0088001	28.88144772	6.3418	2	0
22	3-Aug	2029703.99	322528.59	5.540225627	1	129.5874816	28.88144772	6.3418	110250	0
23	3-Aug	2029706.16	322533.9	5.736287998	0	129.9862454	28.88144772	6.3418	31200	0
24	3-Aug	2029709.53	322528.64	5.540225627	0	134.8061738	28.88144772	6.3418	34848	0
25	3-Aug	2029722.89	322520.31	5.927562737	0	150.1749147	28.88144772	6.3418	8424	0
26A	3-Aug	2029717.37	322518.15	1.00E-10	0	145.7845842	28.88144772	6.3418	208	0
26B	3-Aug	2029717.38	322517.09	1.060047169	0	146.187703	28.88144772	6.3418	2100	0
26C	3-Aug	2029717.37	322518.15	1.00E-10	0	145.7845842	28.88144772	6.3418	160	0
27	3-Aug	2029730.61	322523.55	3.938591119	1	156.4172912	28.88144772	6.3418	26730	0
28	3-Aug	2029733.91	322525.7	3.938591119	0	158.9214602	28.88144772	6.3418	10200	0
29	3-Aug	2029737.35	322511.99	6.340283905	0	166.6366616	28.88144772	6.3418	14256	0
030A	3-Aug	2029735.06	322520.42	3.056304959	0	161.6243855	28.88144772	6.3418	2548	0
030B	3-Aug	2029739.51	322518.35	2.220090088	0	166.5026997	28.88144772	6.3418	1859	0
030C	3-Aug	2029737.29	322518.33	2.220090088	0	164.4085259	28.88144772	6.3418	3750	0
31	3-Aug	2029755.02	322516.38	11.27079855	1	181.8497809	28.88144772	6.3418	88	0
32	3-Aug	2029766.07	322518.6	11.27079855	0	191.7741393	28.88144772	6.3418	297500	0
33	3-Aug	2029783.84	322512.42	9.179128499	0	210.5637994	28.88144772	6.3418	35000	0
34	3-Aug	2029793.69	322524.14	6.244621686	0	217.1580551	28.88144772	6.3418	756000	0
35	3-Aug	2029790.42	322518.82	6.244621686	0	215.2181637	28.88144772	6.3418	36480	0
36	3-Aug	2029833.76	322500.2	6.958002587	0	261.9138064	28.88144772	6.3418	13605	0
37	3-Aug	2029828.19	322504.37	6.958002587	1	255.4275291	28.88144772	6.3418	117000	0
38	3-Aug	2029862.56	322498.35	23.0239636	0	290.1851797	28.88144772	6.3418	82500	0
39	3-Aug	2029848.33	322480.25	23.0239636	0	281.7965795	28.88144772	6.3418	1949900	0
40	3-Aug	2029893.66	322485.95	33.48089007	0	323.4381556	28.88144772	6.3418	1638	0
41	3-Aug	2029946.87	322477.99	3.320135539	0	376.9064576	28.88144772	6.3418	48	0
42	3-Aug	2029950.19	322478.02	3.320135539	0	380.1153353	28.88144772	6.3418	572	0
43	3-Aug	2029979.02	322471.94	1.060047169	1	409.5558067	28.88144772	6.3418	27000	0
44	3-Aug	2029963.49	322476.03	13.4480519	1	393.4972826	28.88144772	6.3418	864	0
45	3-Aug	2029991.26	322465.71	1.050047618	0	422.9569232	28.88144772	6.3418	26460	0
46	3-Aug	2029979.01	322473	1.060047169	1	409.2887837	28.88144772	6.3418	31500	0
47	3-Aug	2029991.27	322464.66	1.050047618	0	423.2313373	28.88144772	6.3418	9520	0
48	3-Aug	2029995.63	322471.04	6.892445139	0	425.8953351	28.88144772	6.3418	4160	0
49A	3-Aug	2030002.4	322457.36	1.060047169	0	435.8680576	28.88144772	6.3418	5625	0
49B	3-Aug	2030002.39	322458.42	1.060047169	0	435.5811475	28.88144772	6.3418	7750	0
50	3-Aug	2029995.79	322454.13	6.968364227	0	430.3660714	28.88144772	6.3418	170000	0
51	3-Aug	2030004.66	322452.1	2.210090496	0	439.4533081	28.88144772	6.3418	5000	1
52	3-Aug	2030002.45	322452.08	2.120094338	0	437.3328486	28.88144772	6.3418	162000	1
53	3-Aug	2030006.9	322450	3.070439708	2	442.1830653	28.88144772	6.3418	94500	0
54	3-Aug	2030013.5	322454.29	4.764714052	0	447.3846896	28.88144772	6.3418	539484	0
55	3-Aug	2030002.47	322449.96	2.120094338	0	437.9374463	28.88144772	6.3418	43750	0
56	3-Aug	2030002.52	322444.68	5.280236737	0	439.48426	28.88144772	6.3418	36750	0
57	3-Aug	2030014.69	322444.79	5.404960684	0	451.1162903	28.88144772	6.3418	1344	0
058A	3-Aug	2030015.75	322450.09	4.764714052	0	450.6726317	28.88144772	6.3418	22176	0
058B	3-Aug	2030004.78	322439.41	5.734152073	0	443.1943661	28.88144772	6.3418	11592	0
59	3-Aug	2030016.97	322438.47	6.718690349	0	455.1164785	28.88144772	6.3418	160	0
60	3-Aug	2030034.81	322423.84	23.07168178	0	476.5414371	28.88144772	6.3418	5000	0
1	3-Sep	2029536.37	322580.95	6.375578405	0	87.77979779	29.47785235	6.4442	15120	0
2	3-Sep	2029541.93	322577.83	1.050047618	1	81.79468993	29.47785235	6.4442	17280	1
3	3-Sep	2029541.94	322576.78	1.050047618	1	81.63824165	29.47785235	6.4442	68000	1
4A	3-Sep	2029581.83	322572.92	1.060047169	2	41.61635256	29.47785235	6.4442	292500	0
4B	3-Sep	2029580.72	322572.91	1.110045044	2	42.70921446	29.47785235	6.4442	3375	0
4C	3-Sep	2029579.62	322571.84	1.534568343	0	43.63618338	29.47785235	6.4442	375	0
5	3-Sep	2029599.52	322575.19	9.402260367	2	25.11161086	29.47785235	6.4442	94500	0
6	3-Sep	2029581.84	322571.86	1.060047169	2	41.44082166	29.47785235	6.4442	265200	0
7	3-Sep	2029608.4	322572.1	7.736284638	1	15.72394671	29.47785235	6.4442	11232	0
8	3-Sep	2029612.89	322565.8	7.736284638	1	9.960501995	29.47785235	6.4442	45150	1
9	3-Sep	2029622.85	322565.9	9.960501995	1	31.44659759	29.47785235	6.4442	44100	0
10	3-Sep	2029632.92	322554.36	5.376430042	0	15.31589044	29.47785235	6.4442	12600	0
11	3-Sep	2029636.2	322558.62	5.376430042	0	15.20594949	29.47785235	6.4442	5525	0
12	3-Sep	2029643.89	322565.03	8.522088946	0	13.96513516	29.47785235	6.4442	9240	0
13	3-Sep	2029645.07	322556.59	7.359415738	0	7.359415738	29.47785235	6.4442	7875	0
14	3-Sep	2029651.74	322553.48	6.72393486	1	31.44659759	29.47785235	6.4442	50625	1
15	3-Sep	2029658.37	322554.6	6.72393486	0	6.72393486	29.47785235	6.4442	3726	0
16	3-Sep	2029652.98	322538.69	14.84189004	0	14.84189004	29.47785235	6.4442	42560	1
17	3-Sep	2029666.18	322548.33	2.210090496	0	15.33088712	29.47785235	6.4442	18900	0
18	3-Sep	2029668.39	322548.35	2.210090496	0	17.42238216	29.47785235	6.4442	19200	0
19	3-Sep	2029689.46	322544.31	9.23231282	0	38.81864629	29.47785235	6.4442	91160	0
20	3-Sep	2029695.06	322536.97	6.126744649	1	46.35949202	29.47785235	6.4442	1920	0
21	3-Sep	2029699.53	322532.78	6.11945259	0	52.08045795	29.47785235	6.4442	2	0
22	3-Sep	2029703.99	322528.59	5.540225627	1	57.8755095	29.47785235	6.4442	110250	0
23	3-Sep	2029706.16	322533.9	5.736287998	0	57.8352211	29.47785235	6.4442	31200	0
24	3-Sep	2029709.53	322528.64	5.540225627	0	62.90238231	29.47785235	6.4442	34848	0
25	3-Sep	2029722.89	322520.31	5.927562737	0	78.50204711	29.47785235	6.4442	8424	0
26A	3-Sep	2029717.37	322518.15	1.00E-10	0	74.53526548	29.47785235	6.4442	208	0
26B	3-Sep	2029717.38	322517.09	1.060047169	0	75.05225979	29.47785235	6.4442	2100	0
26C	3-Sep	2029717.37	322518.15	1.00E-10	0	74.53526548	29.47785235	6.4442	160	0
27	3-Sep	2029730.61	322523.55	3.938591119	1	84.35805711	29.47785235	6.4442	26730	0
28	3-Sep	2029733.91	322525.7	3.938591119	0	86.73890304	29.47785235	6.4442	10200	0
29	3-Sep	2029737.35	322511.99	6.340283905	0	95.13407486	29.47785235	6.4442	14256	0
030A	3-Sep	2029735.06	322520.42	3.056304959	0	89.63919901	29.47785235	6.4442	2548	0
030B	3-Sep	2029739.51	322518.35	2.220090088	0	94.53935583	29.47785235	6.4442	1859	0
030C	3-Sep	2029737.29	322518.33	2.220090088	0	92.48959401	29.47785235	6.4442	3750	0
31	3-Sep	2029755.02	322516.38	11.27079855	1	109.7413705	29.47785235	6.4442	88	0
32	3-Sep	2029766.07	322518.6	11.27079855	0	119.5322689	29.47785235	6.4442	297500	0
33	3-Sep	2029783.84	322512.42	9.179128499	0	138.3341375	29.47785235	6.4442	35000	0
34	3-Sep	2029793.69	322524.14	6.244621686	0	144.9504677	29.47785235	6.4442	756000	0
35	3-Sep	2029790.42	322518.82	6.244621686	0	142.945647	29.47785235	6.4442	36480	1
36	3-Sep	2029833.76	322500.2	6.958002587	0	175.4190711	29.47785235	6.4442	13605	0
37	3-Sep	2029828.19	322504.37	6.958002587	1	181.9362298	29.47785235	6.4442	117000	0
38	3-Sep	2029862.56	322498.35	23.0239636	0	147.3435611	29.47785235	6.4442	82500	1
39	3-Sep	2029848.33	322480.25	23.0239636	0	156.6733012	29.47785235	6.4442	1949900	0
40	3-Sep	2029893.66	322485.95	33.48089007	0	113.9405152	29.47785235	6.4442	1638	0
41	3-Sep	2029946.87	322477.99	3.320135539	0	61.32262633	29.47785235	6.4442	48	0
42	3-Sep	2029950.19	322478.02	3.320135539	0	58.34373317	29.47785235	6.4442	572	0
43	3-Sep	2029979.02	322471.94	1.060047169	1	30.71456495	29.47785235	6.4442	27000	0
44	3-Sep	2029963.49	322476.03	13.4480519	1	45.73274647	29.47785235	6.4442	864	0
45	3-Sep	2029991.26	322465.71	1.050047618	0	17.63499362	29.47785235	6.4442	26460	0
46	3-Sep	2029979.01	322473	1.060047169	1	31.41782933	29.47785235	6.4442	31500	0
47	3-Sep	2029991.27	322464.66	1.050047618	0	16.82999703	29.47785235	6.4442	9520	1
48	3-Sep	2029995.63	322471.04	6.892445139	0	20.14929279	29.47785235	6.4442	4160	0
49A	3-Sep	2030002.4	322457.36	1.060047169	0	5.280236737	29.47785235	6.4442	5625	0
49B	3-Sep	2030002.39	322458.42	1.060047169	0	6.340283905	29.47785235	6.4442	7750	0
50	3-Sep	2029995.79	322454.13	6.968364227	0	6.968364227	29.47785235	6.4442	170000	0
51	3-Sep	2030004.66	322452.1	2.210090496	1	2.210090496	29.47785235	6.4442	5000	1
52	3-Sep	2030002.45	322452.08	2.120094338	1	2.210090496	29.47785235	6.4442	162000	0
53	3-Sep	2030006.9	322450	3.070439708	2	3.070439708	29.47785235	6.4442	94500	1
54	3-Sep	2030013.5	322454.29	4.764714052	0	9.107233389	29.47785235	6.4442	539484	0
55	3-Sep	2030002.47	322449.96	2.120094338	0	2.120094338	29.47785235	6.4442	43750	1
56	3-Sep	2030002.52	322444.68	5.280236737	0	7.400331074	29.47785235	6.4442	36750	0
57	3-Sep	2030014.69	322444.79	5.404960684	0	12.41116433	29.47785235	6.4442	1344	0
058A	3-Sep	2030015.75	322450.09	4.764714052	0	11.27067877	29.47785235	6.4442	22176	0
058B	3-Sep	2030004.78	322439.41	5.734152073	0	12.69056736	29.47785235	6.4442	11592	0
59	3-Sep	2030016.97	322438.47	6.718690349	0	18.36608287	29.47785235	6.4442	160	0
60	3-Sep	2030034.81	322423.84	23.07168178	0	41.32372321	29.47785235	6.4442	5000	0
1	3-Oct	2029536.37	322580.95	6.375578405	0	6.375578405	29.4415	5.9727	15120	1
2	3-Oct	2029541.93	322577.83	1.050047618	2	1.050047618	29.4415	5.9727	17280	1
3	3-Oct	2029541.94	322576.78	1.050047618	2	1.050047618	29.4415	5.9727	68000	1
4A	3-Oct	2029581.83	322572.92	1.060047169	2	31.86562411	29.4415	5.9727	292500	1
4B	3-Oct	2029580.72	322572.91	1.110045044	2	32.94633515	29.4415	5.9727	3375	0
4C	3-Oct	2029579.62	322571.84	1.534568343	0	33.81382114	29.4415	5.9727	375	0
5	3-Oct	2029599.52	322575.19	9.402260367	2	16.33796193	29.4415	5.9727	94500	1
6	3-Oct	2029581.84	322571.86	1.060047169	2	31.63583569	29.4415	5.9727	265200	1
7	3-Oct	2029608.4	322572.1	7.736284638	1	7.736284638	29.4415	5.9727	11232	1
8	3-Oct	2029612.89	322565.8	7.736284638	2	40.75665467	29.4415	5.9727	45150	1
9	3-Oct	2029622.85	322565.9	9.960501995	1	9.960501995	29.4415	5.9727	44100	0
10	3-Oct	2029632.92	322554.36	5.376430042	0	18.84056262	29.4415	5.9727	12600	1
11	3-Oct	2029636.2	322558.62	5.376430042	0	16.36799316	29.4415	5.9727	5525	0
12	3-Oct	2029643.89	322565.03	8.522088946	0	13.96513516	29.4415	5.9727	9240	1
13	3-Oct	2029645.07	322556.59	7.359415738	0	7.359415738	29.4415	5.9727	7875	0
14	3-Oct	2029651.74	322553.48	6.72393486	1	14.84189004	29.4415	5.9727	50625	1
15	3-Oct	2029658.37	322554.6	6.72393486	0	6.72393486	29.4415	5.9727	3726	0
16	3-Oct	2029652.98	322538.69	14.84189004	1	14.84189004	29.4415	5.9727	42560	1
17	3-Oct	2029666.18	322548.33	2.210090496	0	15.33088712	29.4415	5.9727	18900	1
18	3-Oct	2029668.39	322548.35	2.210090496	0	17.42238216	29.4415	5.9727	19200	1
19	3-Oct	2029689.46	322544.31	9.23231282	0	36.91036169	29.4415	5.9727	91160	0
20	3-Oct	2029695.06	322536.97	6.126744649	1	42.11513742	29.4415	5.9727	1920	0
21	3-Oct	2029699.53	322532.78	6.11945259	0	46.9236678	29.4415	5.9727	2	1
22	3-Oct	2029703.99	322528.59	5.540225627	1	52.00028942	29.4415	5.9727	110250	0
23	3-Oct	2029706.16	322533.9	5.736287998	0	53.39528537	29.4415	5.9727	31200	0
24	3-Oct	2029709.53	322528.64	5.540225627	0	57.43609492	29.4415	5.9727	34848	0
25	3-Oct	2029722.89	322520.31	5.927562737	0	67.54643588	29.4415	5.9727	8424	0
26A	3-Oct	2029717.37	322518.15	1.00E-10	0	67.58671245	29.4415	5.9727	208	0
26B	3-Oct	2029717.38	322517.09	1.060047169	0	67.92584192	29.4415	5.9727	2100	0
26C	3-Oct	2029717.37	322518.15	1.00E-10	0	67.58671245	29.4415	5.9727	160	0
27	3-Oct	2029730.61	322523.55	3.938591119	1	59.99674158	29.4415	5.9727	26730	0
28	3-Oct	2029733.91	322525.7	3.938591119	0	56.92727378	29.4415	5.9727	10200	0
29	3-Oct	2029737.35	322511.99	6.340283905	0	53.50769851	29.4415	5.9727	14256	0
030A	3-Oct	2029735.06	322520.42	3.056304959	0	55.38311656	29.4415	5.9727	2548	0
030B	3-Oct	2029739.51	322518.35	2.220090088	0	50.91216947	29.4415	5.9727	1859	0
030C	3-Oct	2029737.29	322518.33	2.220090088	0	53.1322595	29.4415	5.9727	3750	0
31	3-Oct	2029755.02	322516.38	11.27079855	1	35.48399076	29.4415	5.9727	88	0
32	3-Oct	2029766.07	322518.6	11.27079855	0	24.35099382	29.4415	5.9727	297500	1
33	3-Oct	2029783.84	322512.42	9.179128499	0	9.179128499	29.4415	5.9727	35000	0
34	3-Oct	2029793.69	322524.14	6.244621686	0	6.244621686	29.4415	5.9727	756000	0
35	3-Oct	2029790.42	322518.82	6.244621686	1	74.98800237	29.4415	5.9727	36480	0
36	3-Oct	2029833.76	322500.2	6.958002587	0	28.85935723	29.4415	5.9727	13605	0
37	3-Oct	2029828.19	322504.37	6.958002587	1	34.89322714	29.4415	5.9727	117000	0
38	3-Oct	2029862.56	322498.35	23.0239636	1	74.98800237	29.4415	5.9727	82500	1
39	3-Oct	2029848.33	322480.25	23.0239636	0	23.0239636	29.4415	5.9727	1949900	1
40	3-Oct	2029893.66	322485.95	33.48089007	0	33.48089007	29.4415	5.9727	1638	1
41	3-Oct	2029946.87	322477.99	3.320135539	0	46.35783537	29.4415	5.9727	48	0
42	3-Oct	2029950.19	322478.02	3.320135539	0	43.19787032	29.4415	5.9727	572	0
43	3-Oct	2029979.02	322471.94	1.060047169	1	14.24994386	29.4415	5.9727	27000	1
44	3-Oct	2029963.49	322476.03	13.4480519	1	30.01675032	29.4415	5.9727	864	0
45	3-Oct	2029991.26	322465.71	1.050047618	0	1.050047618	29.4415	5.9727	26460	0
46	3-Oct	2029979.01	322473	1.060047169	1	14.82778473	29.4415	5.9727	31500	0
47	3-Oct	2029991.27	322464.66	1.050047618	1	18.35880443	29.4415	5.9727	9520	1
48	3-Oct	2029995.63	322471.04	6.892445139	0	7.72748342	29.4415	5.9727	4160	0
49A	3-Oct	2030002.4	322457.36	1.060047169	0	5.724962882	29.4415	5.9727	5625	0
49B	3-Oct	2030002.39	322458.42	1.060047169	0	6.715303418	29.4415	5.9727	7750	0
50	3-Oct	2029995.79	322454.13	6.968364227	0	9.099329646	29.4415	5.9727	170000	0
51	3-Oct	2030004.66	322452.1	2.210090496	1	3.070439708	29.4415	5.9727	5000	0
52	3-Oct	2030002.45	322452.08	2.120094338	1	2.210090496	29.4415	5.9727	162000	0
53	3-Oct	2030006.9	322450	3.070439708	3	3.070439708	29.4415	5.9727	94500	1
54	3-Oct	2030013.5	322454.29	4.764714052	0	7.871727892	29.4415	5.9727	539484	0
55	3-Oct	2030002.47	322449.96	2.120094338	1	3.061976486	29.4415	5.9727	43750	0
56	3-Oct	2030002.52	322444.68	5.280236737	0	6.891066681	29.4415	5.9727	36750	0
57	3-Oct	2030014.69	322444.79	5.404960684	0	9.371670075	29.4415	5.9727	1344	0
058A	3-Oct	2030015.75	322450.09	4.764714052	0	8.850457615	29.4415	5.9727	22176	0
058B	3-Oct	2030004.78	322439.41	5.734152073	0	10.80011574	29.4415	5.9727	11592	0
59	3-Oct	2030016.97	322438.47	6.718690349	0	15.30835719	29.4415	5.9727	160	0
60	3-Oct	2030034.81	322423.84	23.07168178	0	38.25328352	29.4415	5.9727	5000	0
1	3-Nov	2029536.37	322580.95	6.375578405	1	46.16375743	28.7008	5.1728	15120	1
2	3-Nov	2029541.93	322577.83	1.050047618	2	6.375578405	28.7008	5.1728	17280	0
3	3-Nov	2029541.94	322576.78	1.050047618	2	6.958002587	28.7008	5.1728	68000	1
4A	3-Nov	2029581.83	322572.92	1.060047169	3	1.060047169	28.7008	5.1728	292500	0
4B	3-Nov	2029580.72	322572.91	1.110045044	2	1.110045044	28.7008	5.1728	3375	0
4C	3-Nov	2029579.62	322571.84	1.534568343	0	2.220090088	28.7008	5.1728	375	1
5	3-Nov	2029599.52	322575.19	9.402260367	3	9.402260367	28.7008	5.1728	94500	0
6	3-Nov	2029581.84	322571.86	1.060047169	3	1.060047169	28.7008	5.1728	265200	1
7	3-Nov	2029608.4	322572.1	7.736284638	2	7.736284638	28.7008	5.1728	11232	1
8	3-Nov	2029612.89	322565.8	7.736284638	2	7.736284638	28.7008	5.1728	45150	1
9	3-Nov	2029622.85	322565.9	9.960501995	1	9.960501995	28.7008	5.1728	44100	1
10	3-Nov	2029632.92	322554.36	5.376430042	1	15.30326109	28.7008	5.1728	12600	0
11	3-Nov	2029636.2	322558.62	5.376430042	0	5.376430042	28.7008	5.1728	5525	0
12	3-Nov	2029643.89	322565.03	8.522088946	1	13.96513516	28.7008	5.1728	9240	0
13	3-Nov	2029645.07	322556.59	7.359415738	0	7.359415738	28.7008	5.1728	7875	1
14	3-Nov	2029651.74	322553.48	6.72393486	1	13.96513516	28.7008	5.1728	50625	0
15	3-Nov	2029658.37	322554.6	6.72393486	0	6.72393486	28.7008	5.1728	3726	0
16	3-Nov	2029652.98	322538.69	14.84189004	1	14.84189004	28.7008	5.1728	42560	1
17	3-Nov	2029666.18	322548.33	2.210090496	1	2.210090496	28.7008	5.1728	18900	1
18	3-Nov	2029668.39	322548.35	2.210090496	1	2.210090496	28.7008	5.1728	19200	1
19	3-Nov	2029689.46	322544.31	9.23231282	0	15.30835719	28.7008	5.1728	91160	0
20	3-Nov	2029695.06	322536.97	6.126744649	1	6.126744649	28.7008	5.1728	1920	0
21	3-Nov	2029699.53	322532.78	6.11945259	1	34.81557841	28.7008	5.1728	2	1
22	3-Nov	2029703.99	322528.59	5.540225627	1	6.11945259	28.7008	5.1728	110250	0
23	3-Nov	2029706.16	322533.9	5.736287998	0	6.72393486	28.7008	5.1728	31200	0
24	3-Nov	2029709.53	322528.64	5.540225627	0	10.82310491	28.7008	5.1728	34848	1
25	3-Nov	2029722.89	322520.31	5.927562737	0	26.48000189	28.7008	5.1728	8424	1
26A	3-Nov	2029717.37	322518.15	1.00E-10	0	23.07168178	28.7008	5.1728	208	0
26B	3-Nov	2029717.38	322517.09	1.060047169	0	23.76549179	28.7008	5.1728	2100	0
26C	3-Nov	2029717.37	322518.15	1.00E-10	0	23.07168178	28.7008	5.1728	160	0
27	3-Nov	2029730.61	322523.55	3.938591119	1	32.42158694	28.7008	5.1728	26730	0
28	3-Nov	2029733.91	322525.7	3.938591119	0	32.93441361	28.7008	5.1728	10200	0
29	3-Nov	2029737.35	322511.99	6.340283905	0	29.47084152	28.7008	5.1728	14256	0
030A	3-Nov	2029735.06	322520.42	3.056304959	0	31.06336266	28.7008	5.1728	2548	0
030B	3-Nov	2029739.51	322518.35	2.220090088	0	26.56117656	28.7008	5.1728	1859	0
030C	3-Nov	2029737.29	322518.33	2.220090088	0	28.78126648	28.7008	5.1728	3750	0
31	3-Nov	2029755.02	322516.38	11.27079855	1	11.27079855	28.7008	5.1728	88	0
32	3-Nov	2029766.07	322518.6	11.27079855	1	68.03413849	28.7008	5.1728	297500	1
33	3-Nov	2029783.84	322512.42	9.179128499	0	18.81396556	28.7008	5.1728	35000	1
34	3-Nov	2029793.69	322524.14	6.244621686	0	28.17012602	28.7008	5.1728	756000	0
35	3-Nov	2029790.42	322518.82	6.244621686	1	24.35099382	28.7008	5.1728	36480	1
36	3-Nov	2029833.76	322500.2	6.958002587	0	24.70399563	28.7008	5.1728	13605	0
37	3-Nov	2029828.19	322504.37	6.958002587	1	31.4228261	28.7008	5.1728	117000	0
38	3-Nov	2029862.56	322498.35	23.0239636	1	23.0239636	28.7008	5.1728	82500	1
39	3-Nov	2029848.33	322480.25	23.0239636	1	23.0239636	28.7008	5.1728	1949900	0
40	3-Nov	2029893.66	322485.95	33.48089007	1	33.48089007	28.7008	5.1728	1638	0
41	3-Nov	2029946.87	322477.99	3.320135539	0	32.71429351	28.7008	5.1728	48	1
42	3-Nov	2029950.19	322478.02	3.320135539	0	29.46413583	28.7008	5.1728	572	0
43	3-Nov	2029979.02	322471.94	1.060047169	2	14.24994386	28.7008	5.1728	27000	1
44	3-Nov	2029963.49	322476.03	13.4480519	1	16.05954545	28.7008	5.1728	864	0
45	3-Nov	2029991.26	322465.71	1.050047618	0	1.050047618	28.7008	5.1728	26460	1
46	3-Nov	2029979.01	322473	1.060047169	1	1.060047169	28.7008	5.1728	31500	0
47	3-Nov	2029991.27	322464.66	1.050047618	1	14.24994386	28.7008	5.1728	9520	0
48	3-Nov	2029995.63	322471.04	6.892445139	0	7.72748342	28.7008	5.1728	4160	0
49A	3-Nov	2030002.4	322457.36	1.060047169	0	8.626679547	28.7008	5.1728	5625	0
49B	3-Nov	2030002.39	322458.42	1.060047169	0	9.551779939	28.7008	5.1728	7750	0
50	3-Nov	2029995.79	322454.13	6.968364227	0	11.45911428	28.7008	5.1728	170000	0
51	3-Nov	2030004.66	322452.1	2.210090496	1	3.070439708	28.7008	5.1728	5000	1
52	3-Nov	2030002.45	322452.08	2.120094338	1	4.91211767	28.7008	5.1728	162000	0
53	3-Nov	2030006.9	322450	3.070439708	3	21.42924404	28.7008	5.1728	94500	1
54	3-Nov	2030013.5	322454.29	4.764714052	0	7.871727892	28.7008	5.1728	539484	0
55	3-Nov	2030002.47	322449.96	2.120094338	1	4.430180583	28.7008	5.1728	43750	0
56	3-Nov	2030002.52	322444.68	5.280236737	0	6.891066681	28.7008	5.1728	36750	0
57	3-Nov	2030014.69	322444.79	5.404960684	0	9.371670075	28.7008	5.1728	1344	0
058A	3-Nov	2030015.75	322450.09	4.764714052	0	8.850457615	28.7008	5.1728	22176	0
058B	3-Nov	2030004.78	322439.41	5.734152073	0	10.80011574	28.7008	5.1728	11592	0
59	3-Nov	2030016.97	322438.47	6.718690349	0	15.30835719	28.7008	5.1728	160	0
60	3-Nov	2030034.81	322423.84	23.07168178	0	38.25328352	28.7008	5.1728	5000	0
1	3-Dec	2029536.37	322580.95	6.375578405	1	6.958002587	27.5114	4.6612	15120	0
2	3-Dec	2029541.93	322577.83	1.050047618	2	1.050047618	27.5114	4.6612	17280	0
3	3-Dec	2029541.94	322576.78	1.050047618	2	6.958002587	27.5114	4.6612	68000	0
4A	3-Dec	2029581.83	322572.92	1.060047169	3	1.060047169	27.5114	4.6612	292500	0
4B	3-Dec	2029580.72	322572.91	1.110045044	2	1.534568343	27.5114	4.6612	3375	0
4C	3-Dec	2029579.62	322571.84	1.534568343	1	2.220090088	27.5114	4.6612	375	0
5	3-Dec	2029599.52	322575.19	9.402260367	3	9.402260367	27.5114	4.6612	94500	0
6	3-Dec	2029581.84	322571.86	1.060047169	3	2.220090088	27.5114	4.6612	265200	0
7	3-Dec	2029608.4	322572.1	7.736284638	2	7.736284638	27.5114	4.6612	11232	1
8	3-Dec	2029612.89	322565.8	7.736284638	2	7.736284638	27.5114	4.6612	45150	0
9	3-Dec	2029622.85	322565.9	9.960501995	2	9.960501995	27.5114	4.6612	44100	0
10	3-Dec	2029632.92	322554.36	5.376430042	1	12.35295106	27.5114	4.6612	12600	0
11	3-Dec	2029636.2	322558.62	5.376430042	0	9.099329646	27.5114	4.6612	5525	0
12	3-Dec	2029643.89	322565.03	8.522088946	1	8.522088946	27.5114	4.6612	9240	0
13	3-Dec	2029645.07	322556.59	7.359415738	1	19.56982626	27.5114	4.6612	7875	0
14	3-Dec	2029651.74	322553.48	6.72393486	1	7.359415738	27.5114	4.6612	50625	0
15	3-Dec	2029658.37	322554.6	6.72393486	0	10.01543808	27.5114	4.6612	3726	0
16	3-Dec	2029652.98	322538.69	14.84189004	1	16.34532349	27.5114	4.6612	42560	0
17	3-Dec	2029666.18	322548.33	2.210090496	1	2.210090496	27.5114	4.6612	18900	0
18	3-Dec	2029668.39	322548.35	2.210090496	1	2.210090496	27.5114	4.6612	19200	0
19	3-Dec	2029689.46	322544.31	9.23231282	0	15.30835719	27.5114	4.6612	91160	0
20	3-Dec	2029695.06	322536.97	6.126744649	1	6.126744649	27.5114	4.6612	1920	0
21	3-Dec	2029699.53	322532.78	6.11945259	1	10.82310491	27.5114	4.6612	2	0
22	3-Dec	2029703.99	322528.59	5.540225627	1	5.540225627	27.5114	4.6612	110250	0
23	3-Dec	2029706.16	322533.9	5.736287998	0	6.24695926	27.5114	4.6612	31200	0
24	3-Dec	2029709.53	322528.64	5.540225627	1	10.82310491	27.5114	4.6612	34848	0
25	3-Dec	2029722.89	322520.31	5.927562737	1	15.74415765	27.5114	4.6612	8424	0
26A	3-Dec	2029717.37	322518.15	1.00E-10	0	5.927562737	27.5114	4.6612	208	0
26B	3-Dec	2029717.38	322517.09	1.060047169	0	6.381888435	27.5114	4.6612	2100	0
26C	3-Dec	2029717.37	322518.15	1.00E-10	0	5.927562737	27.5114	4.6612	160	0
27	3-Dec	2029730.61	322523.55	3.938591119	1	8.372335397	27.5114	4.6612	26730	0
28	3-Dec	2029733.91	322525.7	3.938591119	0	12.26753847	27.5114	4.6612	10200	0
29	3-Dec	2029737.35	322511.99	6.340283905	0	16.68274558	27.5114	4.6612	14256	0
030A	3-Dec	2029735.06	322520.42	3.056304959	0	12.17049711	27.5114	4.6612	2548	0
030B	3-Dec	2029739.51	322518.35	2.220090088	0	16.73517254	27.5114	4.6612	1859	0
030C	3-Dec	2029737.29	322518.33	2.220090088	0	14.53548761	27.5114	4.6612	3750	0
31	3-Dec	2029755.02	322516.38	11.27079855	1	11.27079855	27.5114	4.6612	88	0
32	3-Dec	2029766.07	322518.6	11.27079855	1	18.81396556	27.5114	4.6612	297500	0
33	3-Dec	2029783.84	322512.42	9.179128499	1	9.179128499	27.5114	4.6612	35000	0
34	3-Dec	2029793.69	322524.14	6.244621686	0	6.244621686	27.5114	4.6612	756000	0
35	3-Dec	2029790.42	322518.82	6.244621686	2	9.179128499	27.5114	4.6612	36480	0
36	3-Dec	2029833.76	322500.2	6.958002587	0	28.85935723	27.5114	4.6612	13605	0
37	3-Dec	2029828.19	322504.37	6.958002587	1	34.89322714	27.5114	4.6612	117000	0
38	3-Dec	2029862.56	322498.35	23.0239636	1	74.98800237	27.5114	4.6612	82500	0
39	3-Dec	2029848.33	322480.25	23.0239636	1	23.0239636	27.5114	4.6612	1949900	0
40	3-Dec	2029893.66	322485.95	33.48089007	1	33.48089007	27.5114	4.6612	1638	0
41	3-Dec	2029946.87	322477.99	3.320135539	1	32.71429351	27.5114	4.6612	48	0
42	3-Dec	2029950.19	322478.02	3.320135539	0	3.320135539	27.5114	4.6612	572	0
43	3-Dec	2029979.02	322471.94	1.060047169	2	13.73428193	27.5114	4.6612	27000	0
44	3-Dec	2029963.49	322476.03	13.4480519	1	16.05954545	27.5114	4.6612	864	0
45	3-Dec	2029991.26	322465.71	1.050047618	1	13.73428193	27.5114	4.6612	26460	0
46	3-Dec	2029979.01	322473	1.060047169	1	1.060047169	27.5114	4.6612	31500	0
47	3-Dec	2029991.27	322464.66	1.050047618	1	1.050047618	27.5114	4.6612	9520	0
48	3-Dec	2029995.63	322471.04	6.892445139	0	6.892445139	27.5114	4.6612	4160	0
49A	3-Dec	2030002.4	322457.36	1.060047169	0	5.724962882	27.5114	4.6612	5625	0
49B	3-Dec	2030002.39	322458.42	1.060047169	0	6.715303418	27.5114	4.6612	7750	0
50	3-Dec	2029995.79	322454.13	6.968364227	0	9.099329646	27.5114	4.6612	170000	0
51	3-Dec	2030004.66	322452.1	2.210090496	2	3.070439708	27.5114	4.6612	5000	0
52	3-Dec	2030002.45	322452.08	2.120094338	1	2.210090496	27.5114	4.6612	162000	0
53	3-Dec	2030006.9	322450	3.070439708	3	3.070439708	27.5114	4.6612	94500	0
54	3-Dec	2030013.5	322454.29	4.764714052	0	7.871727892	27.5114	4.6612	539484	0
55	3-Dec	2030002.47	322449.96	2.120094338	1	3.061976486	27.5114	4.6612	43750	0
56	3-Dec	2030002.52	322444.68	5.280236737	0	6.891066681	27.5114	4.6612	36750	0
57	3-Dec	2030014.69	322444.79	5.404960684	0	9.371670075	27.5114	4.6612	1344	0
058A	3-Dec	2030015.75	322450.09	4.764714052	0	8.850457615	27.5114	4.6612	22176	0
058B	3-Dec	2030004.78	322439.41	5.734152073	0	10.80011574	27.5114	4.6612	11592	0
59	3-Dec	2030016.97	322438.47	6.718690349	0	15.30835719	27.5114	4.6612	160	0
60	3-Dec	2030034.81	322423.84	23.07168178	0	38.25328352	27.5114	4.6612	5000	0
1	4-Jan	2029536.37	322580.95	6.375578405	1	72.57164322	26.5488	4.9969	56430	0
2	4-Jan	2029541.93	322577.83	1.050047618	2	66.71651819	26.5488	4.9969	192	0
3	4-Jan	2029541.94	322576.78	1.050047618	2	66.62457505	26.5488	4.9969	178020	0
4A	4-Jan	2029581.83	322572.92	1.060047169	3	26.58265036	26.5488	4.9969	900000	1
4B	4-Jan	2029580.72	322572.91	1.110045044	2	27.69184898	26.5488	4.9969	31500	0
4C	4-Jan	2029579.62	322571.84	1.534568343	1	28.7811744	26.5488	4.9969	130	0
5	4-Jan	2029599.52	322575.19	9.402260367	3	9.402260367	26.5488	4.9969	210375	0
6	4-Jan	2029581.84	322571.86	1.060047169	3	26.56108432	26.5488	4.9969	722500	1
7	4-Jan	2029608.4	322572.1	7.736284638	2	0	26.5488	4.9969	13158	0
8	4-Jan	2029612.89	322565.8	7.736284638	2	7.736284638	26.5488	4.9969	25872	0
9	4-Jan	2029622.85	322565.9	9.960501995	2	15.72394671	26.5488	4.9969	163020	0
10	4-Jan	2029632.92	322554.36	5.376430042	1	30.26446761	26.5488	4.9969	0	0
11	4-Jan	2029636.2	322558.62	5.376430042	0	30.89579907	26.5488	4.9969	10472	0
12	4-Jan	2029643.89	322565.03	8.522088946	1	36.18735967	26.5488	4.9969	4014	0
13	4-Jan	2029645.07	322556.59	7.359415738	1	39.81518555	26.5488	4.9969	0	1
14	4-Jan	2029651.74	322553.48	6.72393486	1	47.17054165	26.5488	4.9969	108800	1
15	4-Jan	2029658.37	322554.6	6.72393486	0	52.94573543	26.5488	4.9969	51170	0
16	4-Jan	2029652.98	322538.69	14.84189004	1	55.71000359	26.5488	4.9969	11250	0
17	4-Jan	2029666.18	322548.33	2.210090496	1	62.47832664	26.5488	4.9969	672	0
18	4-Jan	2029668.39	322548.35	2.210090496	1	64.52024953	26.5488	4.9969	39990	1
19	4-Jan	2029689.46	322544.31	9.23231282	0	85.69135137	26.5488	4.9969	3000	0
20	4-Jan	2029695.06	322536.97	6.126744649	1	93.50974548	26.5488	4.9969	350	0
21	4-Jan	2029699.53	322532.78	6.11945259	1	99.25089068	26.5488	4.9969	2	0
22	4-Jan	2029703.99	322528.59	5.540225627	1	105.0265119	26.5488	4.9969	6310	0
23	4-Jan	2029706.16	322533.9	5.736287998	0	104.9583613	26.5488	4.9969	324000	1
24	4-Jan	2029709.53	322528.64	5.540225627	1	110.0729236	26.5488	4.9969	34848	0
25	4-Jan	2029722.89	322520.31	5.927562737	1	125.6589201	26.5488	4.9969	52288	0
26A	4-Jan	2029717.37	322518.15	1.00E-10	0	121.5938461	26.5488	4.9969	6860	0
26B	4-Jan	2029717.38	322517.09	1.060047169	0	122.0767812	26.5488	4.9969	3150	0
26C	4-Jan	2029717.37	322518.15	1.00E-10	0	121.5938461	26.5488	4.9969	72	0
27	4-Jan	2029730.61	322523.55	3.938591119	1	131.5005194	26.5488	4.9969	20	0
28	4-Jan	2029733.91	322525.7	3.938591119	0	133.8122569	26.5488	4.9969	0	0
29	4-Jan	2029737.35	322511.99	6.340283905	0	142.271974	26.5488	4.9969	1152	1
030A	4-Jan	2029735.06	322520.42	3.056304959	0	136.7975804	26.5488	4.9969	15456	0
030B	4-Jan	2029739.51	322518.35	2.220090088	0	141.7000162	26.5488	4.9969	2	0
030C	4-Jan	2029737.29	322518.33	2.220090088	0	139.6561671	26.5488	4.9969	24752	0
31	4-Jan	2029755.02	322516.38	11.27079855	1	156.8507023	26.5488	4.9969	0	0
32	4-Jan	2029766.07	322518.6	11.27079855	1	166.4994862	26.5488	4.9969	28	1
33	4-Jan	2029783.84	322512.42	9.179128499	1	185.3129677	26.5488	4.9969	52500	0
34	4-Jan	2029793.69	322524.14	6.244621686	0	191.3963053	26.5488	4.9969	480000	0
35	4-Jan	2029790.42	322518.82	6.244621686	2	189.6576885	26.5488	4.9969	44800	1
36	4-Jan	2029833.76	322500.2	6.958002587	0	236.5517694	26.5488	4.9969	35000	1
37	4-Jan	2029828.19	322504.37	6.958002587	1	229.9891237	26.5488	4.9969	66000	0
38	4-Jan	2029862.56	322498.35	23.0239636	1	264.6438514	26.5488	4.9969	57600	0
39	4-Jan	2029848.33	322480.25	23.0239636	1	256.9101543	26.5488	4.9969	950400	0
40	4-Jan	2029893.66	322485.95	33.48089007	1	297.9850501	26.5488	4.9969	0	0
41	4-Jan	2029946.87	322477.99	3.320135539	1	351.3098817	26.5488	4.9969	0	0
42	4-Jan	2029950.19	322478.02	3.320135539	0	354.5016932	26.5488	4.9969	2250	0
43	4-Jan	2029979.02	322471.94	1.060047169	2	383.9156288	26.5488	4.9969	63000	0
44	4-Jan	2029963.49	322476.03	13.4480519	1	367.8564299	26.5488	4.9969	0	0
45	4-Jan	2029991.26	322465.71	1.050047618	1	397.3670994	26.5488	4.9969	0	1
46	4-Jan	2029979.01	322473	1.060047169	1	383.6307888	26.5488	4.9969	42000	0
47	4-Jan	2029991.27	322464.66	1.050047618	1	397.6591386	26.5488	4.9969	6632	0
48	4-Jan	2029995.63	322471.04	6.892445139	0	400.2001955	26.5488	4.9969	0	0
49A	4-Jan	2030002.4	322457.36	1.060047169	0	410.367235	26.5488	4.9969	21875	0
49B	4-Jan	2030002.39	322458.42	1.060047169	0	410.0625105	26.5488	4.9969	14000	0
50	4-Jan	2029995.79	322454.13	6.968364227	0	404.9542357	26.5488	4.9969	2955	0
51	4-Jan	2030004.66	322452.1	2.210090496	2	414.0313848	26.5488	4.9969	0	0
52	4-Jan	2030002.45	322452.08	2.120094338	1	411.9225691	26.5488	4.9969	108000	1
53	4-Jan	2030006.9	322450	3.070439708	3	416.7861082	26.5488	4.9969	180000	0
54	4-Jan	2030013.5	322454.29	4.764714052	0	421.8829294	26.5488	4.9969	175000	0
55	4-Jan	2030002.47	322449.96	2.120094338	1	412.564352	26.5488	4.9969	147000	0
56	4-Jan	2030002.52	322444.68	5.280236737	0	414.2057832	26.5488	4.9969	123750	0
57	4-Jan	2030014.69	322444.79	5.404960684	0	425.7691865	26.5488	4.9969	6000	0
058A	4-Jan	2030015.75	322450.09	4.764714052	0	425.2298938	26.5488	4.9969	202500	0
058B	4-Jan	2030004.78	322439.41	5.734152073	0	417.9996896	26.5488	4.9969	22500	0
59	4-Jan	2030016.97	322438.47	6.718690349	0	429.867912	26.5488	4.9969	1000	0
60	4-Jan	2030034.81	322423.84	23.07168178	0	451.4493501	26.5488	4.9969	18750	0
1	4-Feb	2029536.37	322580.95	6.375578405	1	46.16375743	26.4416	5.1512	56430	0
2	4-Feb	2029541.93	322577.83	1.050047618	2	40.20097138	26.4416	5.1512	192	0
3	4-Feb	2029541.94	322576.78	1.050047618	2	40.07632343	26.4416	5.1512	178020	0
4A	4-Feb	2029581.83	322572.92	1.060047169	4	1.060047169	26.4416	5.1512	900000	0
4B	4-Feb	2029580.72	322572.91	1.110045044	2	1.110045044	26.4416	5.1512	31500	0
4C	4-Feb	2029579.62	322571.84	1.534568343	1	2.220090088	26.4416	5.1512	130	0
5	4-Feb	2029599.52	322575.19	9.402260367	3	17.83504976	26.4416	5.1512	210375	0
6	4-Feb	2029581.84	322571.86	1.060047169	4	1.060047169	26.4416	5.1512	722500	0
7	4-Feb	2029608.4	322572.1	7.736284638	2	26.56108432	26.4416	5.1512	13158	0
8	4-Feb	2029612.89	322565.8	7.736284638	2	31.63583569	26.4416	5.1512	25872	0
9	4-Feb	2029622.85	322565.9	9.960501995	2	24.09158567	26.4416	5.1512	163020	0
10	4-Feb	2029632.92	322554.36	5.376430042	1	12.35295106	26.4416	5.1512	0	0
11	4-Feb	2029636.2	322558.62	5.376430042	0	9.099329646	26.4416	5.1512	10472	0
12	4-Feb	2029643.89	322565.03	8.522088946	1	8.522088946	26.4416	5.1512	4014	0
13	4-Feb	2029645.07	322556.59	7.359415738	2	7.359415738	26.4416	5.1512	0	0
14	4-Feb	2029651.74	322553.48	6.72393486	2	7.359415738	26.4416	5.1512	108800	0
15	4-Feb	2029658.37	322554.6	6.72393486	0	6.72393486	26.4416	5.1512	51170	0
16	4-Feb	2029652.98	322538.69	14.84189004	1	14.84189004	26.4416	5.1512	11250	0
17	4-Feb	2029666.18	322548.33	2.210090496	1	2.210090496	26.4416	5.1512	672	0
18	4-Feb	2029668.39	322548.35	2.210090496	2	17.42238216	26.4416	5.1512	39990	0
19	4-Feb	2029689.46	322544.31	9.23231282	0	19.67887446	26.4416	5.1512	3000	0
20	4-Feb	2029695.06	322536.97	6.126744649	1	11.51672262	26.4416	5.1512	350	0
21	4-Feb	2029699.53	322532.78	6.11945259	1	6.72393486	26.4416	5.1512	2	0
22	4-Feb	2029703.99	322528.59	5.540225627	1	5.736287998	26.4416	5.1512	6310	0
23	4-Feb	2029706.16	322533.9	5.736287998	1	38.11645576	26.4416	5.1512	324000	0
24	4-Feb	2029709.53	322528.64	5.540225627	1	6.24695926	26.4416	5.1512	34848	0
25	4-Feb	2029722.89	322520.31	5.927562737	1	16.68274558	26.4416	5.1512	52288	0
26A	4-Feb	2029717.37	322518.15	1.00E-10	0	19.33200972	26.4416	5.1512	6860	0
26B	4-Feb	2029717.38	322517.09	1.060047169	0	20.21050469	26.4416	5.1512	3150	0
26C	4-Feb	2029717.37	322518.15	1.00E-10	0	19.33200972	26.4416	5.1512	72	0
27	4-Feb	2029730.61	322523.55	3.938591119	1	13.38137512	26.4416	5.1512	20	0
28	4-Feb	2029733.91	322525.7	3.938591119	0	14.13498143	26.4416	5.1512	0	0
29	4-Feb	2029737.35	322511.99	6.340283905	1	29.47084152	26.4416	5.1512	1152	0
030A	4-Feb	2029735.06	322520.42	3.056304959	0	8.735502275	26.4416	5.1512	15456	0
030B	4-Feb	2029739.51	322518.35	2.220090088	0	6.716784945	26.4416	5.1512	2	1
030C	4-Feb	2029737.29	322518.33	2.220090088	0	6.340283905	26.4416	5.1512	24752	0
31	4-Feb	2029755.02	322516.38	11.27079855	1	11.27079855	26.4416	5.1512	0	0
32	4-Feb	2029766.07	322518.6	11.27079855	2	24.35099382	26.4416	5.1512	28	0
33	4-Feb	2029783.84	322512.42	9.179128499	1	9.179128499	26.4416	5.1512	52500	0
34	4-Feb	2029793.69	322524.14	6.244621686	0	6.244621686	26.4416	5.1512	480000	0
35	4-Feb	2029790.42	322518.82	6.244621686	3	24.35099382	26.4416	5.1512	44800	0
36	4-Feb	2029833.76	322500.2	6.958002587	1	47.17054165	26.4416	5.1512	35000	1
37	4-Feb	2029828.19	322504.37	6.958002587	1	6.958002587	26.4416	5.1512	66000	0
38	4-Feb	2029862.56	322498.35	23.0239636	1	28.85935723	26.4416	5.1512	57600	0
39	4-Feb	2029848.33	322480.25	23.0239636	1	24.70399563	26.4416	5.1512	950400	1
40	4-Feb	2029893.66	322485.95	33.48089007	1	61.57168586	26.4416	5.1512	0	0
41	4-Feb	2029946.87	322477.99	3.320135539	1	46.05725241	26.4416	5.1512	0	0
42	4-Feb	2029950.19	322478.02	3.320135539	0	42.8751793	26.4416	5.1512	2250	0
43	4-Feb	2029979.02	322471.94	1.060047169	2	13.73428193	26.4416	5.1512	63000	0
44	4-Feb	2029963.49	322476.03	13.4480519	1	29.62558523	26.4416	5.1512	0	0
45	4-Feb	2029991.26	322465.71	1.050047618	2	17.63499362	26.4416	5.1512	0	0
46	4-Feb	2029979.01	322473	1.060047169	1	14.25505524	26.4416	5.1512	42000	0
47	4-Feb	2029991.27	322464.66	1.050047618	1	1.050047618	26.4416	5.1512	6632	0
48	4-Feb	2029995.63	322471.04	6.892445139	0	6.892445139	26.4416	5.1512	0	0
49A	4-Feb	2030002.4	322457.36	1.060047169	0	5.280236737	26.4416	5.1512	21875	1
49B	4-Feb	2030002.39	322458.42	1.060047169	0	6.340283905	26.4416	5.1512	14000	0
50	4-Feb	2029995.79	322454.13	6.968364227	0	6.968364227	26.4416	5.1512	2955	0
51	4-Feb	2030004.66	322452.1	2.210090496	2	2.210090496	26.4416	5.1512	0	0
52	4-Feb	2030002.45	322452.08	2.120094338	2	17.63499362	26.4416	5.1512	108000	0
53	4-Feb	2030006.9	322450	3.070439708	3	4.91211767	26.4416	5.1512	180000	1
54	4-Feb	2030013.5	322454.29	4.764714052	0	11.26883313	26.4416	5.1512	175000	0
55	4-Feb	2030002.47	322449.96	2.120094338	1	2.120094338	26.4416	5.1512	147000	0
56	4-Feb	2030002.52	322444.68	5.280236737	0	7.400331074	26.4416	5.1512	123750	0
57	4-Feb	2030014.69	322444.79	5.404960684	0	14.24646272	26.4416	5.1512	6000	0
058A	4-Feb	2030015.75	322450.09	4.764714052	0	13.4480519	26.4416	5.1512	202500	0
058B	4-Feb	2030004.78	322439.41	5.734152073	0	12.88246095	26.4416	5.1512	22500	0
59	4-Feb	2030016.97	322438.47	6.718690349	0	19.90131905	26.4416	5.1512	1000	0
60	4-Feb	2030034.81	322423.84	23.07168178	0	42.94958906	26.4416	5.1512	18750	0
1	4-Mar	2029536.37	322580.95	6.375578405	1	212.5667415	26.117	5.6519	56430	0
2	4-Mar	2029541.93	322577.83	1.050047618	2	206.338864	26.117	5.6519	192	0
3	4-Mar	2029541.94	322576.78	1.050047618	2	206.0290509	26.117	5.6519	178020	0
4A	4-Mar	2029581.83	322572.92	1.060047169	4	166.8558279	26.117	5.6519	900000	0
4B	4-Mar	2029580.72	322572.91	1.110045044	2	167.9019288	26.117	5.6519	31500	0
4C	4-Mar	2029579.62	322571.84	1.534568343	1	168.6000955	26.117	5.6519	130	0
5	4-Mar	2029599.52	322575.19	9.402260367	3	151.0893302	26.117	5.6519	210375	0
6	4-Mar	2029581.84	322571.86	1.060047169	4	166.5026997	26.117	5.6519	722500	0
7	4-Mar	2029608.4	322572.1	7.736284638	2	141.7000162	26.117	5.6519	13158	0
8	4-Mar	2029612.89	322565.8	7.736284638	2	135.2188112	26.117	5.6519	25872	0
9	4-Mar	2029622.85	322565.9	9.960501995	2	125.9784033	26.117	5.6519	163020	0
10	4-Mar	2029632.92	322554.36	5.376430042	1	112.5084361	26.117	5.6519	0	0
11	4-Mar	2029636.2	322558.62	5.376430042	0	110.8811481	26.117	5.6519	10472	0
12	4-Mar	2029643.89	322565.03	8.522088946	1	106.4058589	26.117	5.6519	4014	0
13	4-Mar	2029645.07	322556.59	7.359415738	2	101.888229	26.117	5.6519	0	0
14	4-Mar	2029651.74	322553.48	6.72393486	2	94.53935583	26.117	5.6519	108800	0
15	4-Mar	2029658.37	322554.6	6.72393486	0	88.86935411	26.117	5.6519	51170	0
16	4-Mar	2029652.98	322538.69	14.84189004	1	88.88844976	26.117	5.6519	11250	0
17	4-Mar	2029666.18	322548.33	2.210090496	1	79.22177289	26.117	5.6519	672	0
18	4-Mar	2029668.39	322548.35	2.210090496	2	77.18843437	26.117	5.6519	39990	0
19	4-Mar	2029689.46	322544.31	9.23231282	0	56.38194835	26.117	5.6519	3000	0
20	4-Mar	2029695.06	322536.97	6.126744649	1	48.19239463	26.117	5.6519	350	0
21	4-Mar	2029699.53	322532.78	6.11945259	1	42.50441506	26.117	5.6519	2	0
22	4-Mar	2029703.99	322528.59	5.540225627	1	36.9665795	26.117	5.6519	6310	0
23	4-Mar	2029706.16	322533.9	5.736287998	1	36.79707869	26.117	5.6519	324000	0
24	4-Mar	2029709.53	322528.64	5.540225627	1	31.69675851	26.117	5.6519	34848	0
25	4-Mar	2029722.89	322520.31	5.927562737	1	16.73517254	26.117	5.6519	52288	0
26A	4-Mar	2029717.37	322518.15	1.00E-10	0	22.14090332	26.117	5.6519	6860	0
26B	4-Mar	2029717.38	322517.09	1.060047169	0	22.16584084	26.117	5.6519	3150	0
26C	4-Mar	2029717.37	322518.15	1.00E-10	0	22.14090332	26.117	5.6519	72	0
27	4-Mar	2029730.61	322523.55	3.938591119	1	10.30776406	26.117	5.6519	20	0
28	4-Mar	2029733.91	322525.7	3.938591119	0	9.240265148	26.117	5.6519	0	0
29	4-Mar	2029737.35	322511.99	6.340283905	1	6.716784945	26.117	5.6519	1152	0
030A	4-Mar	2029735.06	322520.42	3.056304959	0	4.907891604	26.117	5.6519	15456	0
030B	4-Mar	2029739.51	322518.35	2.220090088	1	95.98169096	26.117	5.6519	2	0
030C	4-Mar	2029737.29	322518.33	2.220090088	0	2.220090088	26.117	5.6519	24752	0
31	4-Mar	2029755.02	322516.38	11.27079855	1	15.63460905	26.117	5.6519	0	0
32	4-Mar	2029766.07	322518.6	11.27079855	2	26.56117656	26.117	5.6519	28	0
33	4-Mar	2029783.84	322512.42	9.179128499	1	44.7248678	26.117	5.6519	52500	0
34	4-Mar	2029793.69	322524.14	6.244621686	0	46.67685186	26.117	5.6519	480000	0
35	4-Mar	2029790.42	322518.82	6.244621686	3	47.17054165	26.117	5.6519	44800	1
36	4-Mar	2029833.76	322500.2	6.958002587	1	24.70399563	26.117	5.6519	35000	1
37	4-Mar	2029828.19	322504.37	6.958002587	1	6.958002587	26.117	5.6519	66000	0
38	4-Mar	2029862.56	322498.35	23.0239636	1	23.0239636	26.117	5.6519	57600	0
39	4-Mar	2029848.33	322480.25	23.0239636	2	24.70399563	26.117	5.6519	950400	0
40	4-Mar	2029893.66	322485.95	33.48089007	1	45.68696641	26.117	5.6519	0	0
41	4-Mar	2029946.87	322477.99	3.320135539	1	59.23831362	26.117	5.6519	0	0
42	4-Mar	2029950.19	322478.02	3.320135539	0	56.14908459	26.117	5.6519	2250	0
43	4-Mar	2029979.02	322471.94	1.060047169	2	27.55359868	26.117	5.6519	63000	0
44	4-Mar	2029963.49	322476.03	13.4480519	1	43.15735163	26.117	5.6519	0	0
45	4-Mar	2029991.26	322465.71	1.050047618	2	13.92200057	26.117	5.6519	0	0
46	4-Mar	2029979.01	322473	1.060047169	1	28.13719425	26.117	5.6519	42000	0
47	4-Mar	2029991.27	322464.66	1.050047618	1	13.3104057	26.117	5.6519	6632	0
48	4-Mar	2029995.63	322471.04	6.892445139	0	15.26352843	26.117	5.6519	0	0
49A	4-Mar	2030002.4	322457.36	1.060047169	1	8.626679547	26.117	5.6519	21875	1
49B	4-Mar	2030002.39	322458.42	1.060047169	0	1.060047169	26.117	5.6519	14000	0
50	4-Mar	2029995.79	322454.13	6.968364227	0	7.356969485	26.117	5.6519	2955	0
51	4-Mar	2030004.66	322452.1	2.210090496	2	3.070439708	26.117	5.6519	0	0
52	4-Mar	2030002.45	322452.08	2.120094338	2	4.91211767	26.117	5.6519	108000	0
53	4-Mar	2030006.9	322450	3.070439708	4	8.626679547	26.117	5.6519	180000	1
54	4-Mar	2030013.5	322454.29	4.764714052	0	7.871727892	26.117	5.6519	175000	0
55	4-Mar	2030002.47	322449.96	2.120094338	1	4.430180583	26.117	5.6519	147000	0
56	4-Mar	2030002.52	322444.68	5.280236737	0	6.891066681	26.117	5.6519	123750	0
57	4-Mar	2030014.69	322444.79	5.404960684	0	9.371670075	26.117	5.6519	6000	0
058A	4-Mar	2030015.75	322450.09	4.764714052	0	8.850457615	26.117	5.6519	202500	0
058B	4-Mar	2030004.78	322439.41	5.734152073	0	10.80011574	26.117	5.6519	22500	0
59	4-Mar	2030016.97	322438.47	6.718690349	0	15.30835719	26.117	5.6519	1000	0
60	4-Mar	2030034.81	322423.84	23.07168178	0	38.25328352	26.117	5.6519	18750	0
1	4-Apr	2029536.37	322580.95	6.375578405	1	261.5368796	26.7744	6.3578	56430	0
2	4-Apr	2029541.93	322577.83	1.050047618	2	255.4005877	26.7744	6.3578	192	0
3	4-Apr	2029541.94	322576.78	1.050047618	2	255.150293	26.7744	6.3578	178020	0
4A	4-Apr	2029581.83	322572.92	1.060047169	4	215.4915267	26.7744	6.3578	900000	0
4B	4-Apr	2029580.72	322572.91	1.110045044	2	216.5636583	26.7744	6.3578	31500	1
4C	4-Apr	2029579.62	322571.84	1.534568343	1	217.3654996	26.7744	6.3578	130	0
5	4-Apr	2029599.52	322575.19	9.402260367	3	199.0487048	26.7744	6.3578	210375	0
6	4-Apr	2029581.84	322571.86	1.060047169	4	215.2181637	26.7744	6.3578	722500	0
7	4-Apr	2029608.4	322572.1	7.736284638	2	189.6576885	26.7744	6.3578	13158	0
8	4-Apr	2029612.89	322565.8	7.736284638	2	183.641012	26.7744	6.3578	25872	0
9	4-Apr	2029622.85	322565.9	9.960501995	2	174.0581262	26.7744	6.3578	163020	0
10	4-Apr	2029632.92	322554.36	5.376430042	1	161.460031	26.7744	6.3578	0	0
11	4-Apr	2029636.2	322558.62	5.376430042	0	159.272874	26.7744	6.3578	10472	0
12	4-Apr	2029643.89	322565.03	8.522088946	1	153.64376	26.7744	6.3578	4014	0
13	4-Apr	2029645.07	322556.59	7.359415738	2	150.1772133	26.7744	6.3578	0	0
14	4-Apr	2029651.74	322553.48	6.72393486	2	142.945647	26.7744	6.3578	108800	0
15	4-Apr	2029658.37	322554.6	6.72393486	0	136.8115891	26.7744	6.3578	51170	0
16	4-Apr	2029652.98	322538.69	14.84189004	1	138.8688968	26.7744	6.3578	11250	0
17	4-Apr	2029666.18	322548.33	2.210090496	1	127.6965845	26.7744	6.3578	672	0
18	4-Apr	2029668.39	322548.35	2.210090496	2	125.5521477	26.7744	6.3578	39990	0
19	4-Apr	2029689.46	322544.31	9.23231282	0	104.1281024	26.7744	6.3578	3000	1
20	4-Apr	2029695.06	322536.97	6.126744649	1	97.0718914	26.7744	6.3578	350	0
21	4-Apr	2029699.53	322532.78	6.11945259	1	91.95582472	26.7744	6.3578	2	0
22	4-Apr	2029703.99	322528.59	5.540225627	1	86.98044493	26.7744	6.3578	6310	0
23	4-Apr	2029706.16	322533.9	5.736287998	1	85.59879672	26.7744	6.3578	324000	0
24	4-Apr	2029709.53	322528.64	5.540225627	1	81.48389105	26.7744	6.3578	34848	0
25	4-Apr	2029722.89	322520.31	5.927562737	1	67.54643588	26.7744	6.3578	52288	0
26A	4-Apr	2029717.37	322518.15	1.00E-10	0	73.05307249	26.7744	6.3578	6860	0
26B	4-Apr	2029717.38	322517.09	1.060047169	0	73.06048522	26.7744	6.3578	3150	0
26C	4-Apr	2029717.37	322518.15	1.00E-10	0	73.05307249	26.7744	6.3578	72	0
27	4-Apr	2029730.61	322523.55	3.938591119	1	59.99674158	26.7744	6.3578	20	0
28	4-Apr	2029733.91	322525.7	3.938591119	0	56.92727378	26.7744	6.3578	0	0
29	4-Apr	2029737.35	322511.99	6.340283905	1	53.50769851	26.7744	6.3578	1152	0
030A	4-Apr	2029735.06	322520.42	3.056304959	0	55.38311656	26.7744	6.3578	15456	0
030B	4-Apr	2029739.51	322518.35	2.220090088	1	50.91216947	26.7744	6.3578	2	0
030C	4-Apr	2029737.29	322518.33	2.220090088	0	53.1322595	26.7744	6.3578	24752	0
31	4-Apr	2029755.02	322516.38	11.27079855	1	35.48399076	26.7744	6.3578	0	0
32	4-Apr	2029766.07	322518.6	11.27079855	2	24.35099382	26.7744	6.3578	28	0
33	4-Apr	2029783.84	322512.42	9.179128499	1	9.179128499	26.7744	6.3578	52500	0
34	4-Apr	2029793.69	322524.14	6.244621686	0	6.244621686	26.7744	6.3578	480000	0
35	4-Apr	2029790.42	322518.82	6.244621686	4	47.17054165	26.7744	6.3578	44800	0
36	4-Apr	2029833.76	322500.2	6.958002587	1	47.17054165	26.7744	6.3578	35000	1
37	4-Apr	2029828.19	322504.37	6.958002587	1	6.958002587	26.7744	6.3578	66000	0
38	4-Apr	2029862.56	322498.35	23.0239636	1	28.85935723	26.7744	6.3578	57600	0
39	4-Apr	2029848.33	322480.25	23.0239636	2	24.70399563	26.7744	6.3578	950400	0
40	4-Apr	2029893.66	322485.95	33.48089007	1	61.57168586	26.7744	6.3578	0	0
41	4-Apr	2029946.87	322477.99	3.320135539	1	59.23831362	26.7744	6.3578	0	0
42	4-Apr	2029950.19	322478.02	3.320135539	0	56.14908459	26.7744	6.3578	2250	0
43	4-Apr	2029979.02	322471.94	1.060047169	2	27.55359868	26.7744	6.3578	63000	0
44	4-Apr	2029963.49	322476.03	13.4480519	1	43.15735163	26.7744	6.3578	0	0
45	4-Apr	2029991.26	322465.71	1.050047618	2	13.92200057	26.7744	6.3578	0	0
46	4-Apr	2029979.01	322473	1.060047169	1	28.13719425	26.7744	6.3578	42000	0
47	4-Apr	2029991.27	322464.66	1.050047618	1	13.3104057	26.7744	6.3578	6632	0
48	4-Apr	2029995.63	322471.04	6.892445139	0	15.26352843	26.7744	6.3578	0	0
49A	4-Apr	2030002.4	322457.36	1.060047169	1	8.626679547	26.7744	6.3578	21875	0
49B	4-Apr	2030002.39	322458.42	1.060047169	0	1.060047169	26.7744	6.3578	14000	0
50	4-Apr	2029995.79	322454.13	6.968364227	0	7.356969485	26.7744	6.3578	2955	0
51	4-Apr	2030004.66	322452.1	2.210090496	2	3.070439708	26.7744	6.3578	0	0
52	4-Apr	2030002.45	322452.08	2.120094338	2	4.91211767	26.7744	6.3578	108000	0
53	4-Apr	2030006.9	322450	3.070439708	4	8.626679547	26.7744	6.3578	180000	1
54	4-Apr	2030013.5	322454.29	4.764714052	0	7.871727892	26.7744	6.3578	175000	0
55	4-Apr	2030002.47	322449.96	2.120094338	1	4.430180583	26.7744	6.3578	147000	0
56	4-Apr	2030002.52	322444.68	5.280236737	0	6.891066681	26.7744	6.3578	123750	0
57	4-Apr	2030014.69	322444.79	5.404960684	0	9.371670075	26.7744	6.3578	6000	0
058A	4-Apr	2030015.75	322450.09	4.764714052	0	8.850457615	26.7744	6.3578	202500	0
058B	4-Apr	2030004.78	322439.41	5.734152073	0	10.80011574	26.7744	6.3578	22500	0
59	4-Apr	2030016.97	322438.47	6.718690349	0	15.30835719	26.7744	6.3578	1000	0
60	4-Apr	2030034.81	322423.84	23.07168178	0	38.25328352	26.7744	6.3578	18750	0
1	4-May	2029536.37	322580.95	6.375578405	1	45.07287544	27.1479	6.6421	56430	0
2	4-May	2029541.93	322577.83	1.050047618	2	39.10077365	27.1479	6.6421	192	0
3	4-May	2029541.94	322576.78	1.050047618	2	38.97262244	27.1479	6.6421	178020	0
4A	4-May	2029581.83	322572.92	1.060047169	4	1.110045044	27.1479	6.6421	900000	1
4B	4-May	2029580.72	322572.91	1.110045044	3	112.4381946	27.1479	6.6421	31500	0
4C	4-May	2029579.62	322571.84	1.534568343	1	1.534568343	27.1479	6.6421	130	0
5	4-May	2029599.52	322575.19	9.402260367	3	18.93775066	27.1479	6.6421	210375	1
6	4-May	2029581.84	322571.86	1.060047169	4	1.535219854	27.1479	6.6421	722500	0
7	4-May	2029608.4	322572.1	7.736284638	2	27.69184898	27.1479	6.6421	13158	0
8	4-May	2029612.89	322565.8	7.736284638	2	32.94633515	27.1479	6.6421	25872	0
9	4-May	2029622.85	322565.9	9.960501995	2	42.70921446	27.1479	6.6421	163020	0
10	4-May	2029632.92	322554.36	5.376430042	1	55.39803697	27.1479	6.6421	0	0
11	4-May	2029636.2	322558.62	5.376430042	0	55.14892293	27.1479	6.6421	10472	0
12	4-May	2029643.89	322565.03	8.522088946	1	50.05939772	27.1479	6.6421	4014	0
13	4-May	2029645.07	322556.59	7.359415738	2	46.05725241	27.1479	6.6421	0	0
14	4-May	2029651.74	322553.48	6.72393486	2	38.81864629	27.1479	6.6421	108800	0
15	4-May	2029658.37	322554.6	6.72393486	0	32.74862135	27.1479	6.6421	51170	0
16	4-May	2029652.98	322538.69	14.84189004	1	36.91036169	27.1479	6.6421	11250	0
17	4-May	2029666.18	322548.33	2.210090496	1	23.62453809	27.1479	6.6421	672	0
18	4-May	2029668.39	322548.35	2.210090496	2	21.4538225	27.1479	6.6421	39990	0
19	4-May	2029689.46	322544.31	9.23231282	1	112.4381946	27.1479	6.6421	3000	1
20	4-May	2029695.06	322536.97	6.126744649	1	9.23231282	27.1479	6.6421	350	0
21	4-May	2029699.53	322532.78	6.11945259	1	15.30835719	27.1479	6.6421	2	0
22	4-May	2029703.99	322528.59	5.540225627	1	21.40652471	27.1479	6.6421	6310	0
23	4-May	2029706.16	322533.9	5.736287998	1	19.67887446	27.1479	6.6421	324000	0
24	4-May	2029709.53	322528.64	5.540225627	1	25.46279246	27.1479	6.6421	34848	0
25	4-May	2029722.89	322520.31	5.927562737	1	41.15294522	27.1479	6.6421	52288	0
26A	4-May	2029717.37	322518.15	1.00E-10	0	38.25328352	27.1479	6.6421	6860	0
26B	4-May	2029717.38	322517.09	1.060047169	0	38.99300963	27.1479	6.6421	3150	0
26C	4-May	2029717.37	322518.15	1.00E-10	0	38.25328352	27.1479	6.6421	72	0
27	4-May	2029730.61	322523.55	3.938591119	1	46.09013018	27.1479	6.6421	20	0
28	4-May	2029733.91	322525.7	3.938591119	0	48.18853183	27.1479	6.6421	0	0
29	4-May	2029737.35	322511.99	6.340283905	1	57.77572587	27.1479	6.6421	1152	0
030A	4-May	2029735.06	322520.42	3.056304959	0	51.47904525	27.1479	6.6421	15456	0
030B	4-May	2029739.51	322518.35	2.220090088	1	56.38194835	27.1479	6.6421	2	0
030C	4-May	2029737.29	322518.33	2.220090088	0	54.43040786	27.1479	6.6421	24752	0
31	4-May	2029755.02	322516.38	11.27079855	1	71.26147978	27.1479	6.6421	0	0
32	4-May	2029766.07	322518.6	11.27079855	2	70.14624794	27.1479	6.6421	28	0
33	4-May	2029783.84	322512.42	9.179128499	1	51.39391793	27.1479	6.6421	52500	0
34	4-May	2029793.69	322524.14	6.244621686	0	46.67685186	27.1479	6.6421	480000	0
35	4-May	2029790.42	322518.82	6.244621686	4	47.17054165	27.1479	6.6421	44800	0
36	4-May	2029833.76	322500.2	6.958002587	1	150.8912923	27.1479	6.6421	35000	0
37	4-May	2029828.19	322504.37	6.958002587	1	6.958002587	27.1479	6.6421	66000	0
38	4-May	2029862.56	322498.35	23.0239636	1	28.85935723	27.1479	6.6421	57600	0
39	4-May	2029848.33	322480.25	23.0239636	2	24.70399563	27.1479	6.6421	950400	0
40	4-May	2029893.66	322485.95	33.48089007	1	61.57168586	27.1479	6.6421	0	0
41	4-May	2029946.87	322477.99	3.320135539	1	66.23474164	27.1479	6.6421	0	0
42	4-May	2029950.19	322478.02	3.320135539	0	63.25460062	27.1479	6.6421	2250	0
43	4-May	2029979.02	322471.94	1.060047169	2	35.47757038	27.1479	6.6421	63000	0
44	4-May	2029963.49	322476.03	13.4480519	1	50.61609428	27.1479	6.6421	0	0
45	4-May	2029991.26	322465.71	1.050047618	2	22.16785285	27.1479	6.6421	0	0
46	4-May	2029979.01	322473	1.060047169	1	36.1504094	27.1479	6.6421	42000	0
47	4-May	2029991.27	322464.66	1.050047618	1	21.42924404	27.1479	6.6421	6632	0
48	4-May	2029995.63	322471.04	6.892445139	0	23.86827392	27.1479	6.6421	0	0
49A	4-May	2030002.4	322457.36	1.060047169	1	8.626679547	27.1479	6.6421	21875	0
49B	4-May	2030002.39	322458.42	1.060047169	0	9.551779939	27.1479	6.6421	14000	0
50	4-May	2029995.79	322454.13	6.968364227	0	11.85280558	27.1479	6.6421	2955	1
51	4-May	2030004.66	322452.1	2.210090496	2	3.070439708	27.1479	6.6421	0	0
52	4-May	2030002.45	322452.08	2.120094338	2	4.91211767	27.1479	6.6421	108000	0
53	4-May	2030006.9	322450	3.070439708	4	180.2706288	27.1479	6.6421	180000	0
54	4-May	2030013.5	322454.29	4.764714052	0	7.871727892	27.1479	6.6421	175000	0
55	4-May	2030002.47	322449.96	2.120094338	1	4.430180583	27.1479	6.6421	147000	0
56	4-May	2030002.52	322444.68	5.280236737	0	6.891066681	27.1479	6.6421	123750	0
57	4-May	2030014.69	322444.79	5.404960684	0	9.371670075	27.1479	6.6421	6000	0
058A	4-May	2030015.75	322450.09	4.764714052	0	8.850457615	27.1479	6.6421	202500	0
058B	4-May	2030004.78	322439.41	5.734152073	0	10.80011574	27.1479	6.6421	22500	0
59	4-May	2030016.97	322438.47	6.718690349	0	15.30835719	27.1479	6.6421	1000	0
60	4-May	2030034.81	322423.84	23.07168178	0	38.25328352	27.1479	6.6421	18750	0
1	4-Jun	2029536.37	322580.95	6.375578405	1	46.16375743	28.237	6.3898	56430	0
2	4-Jun	2029541.93	322577.83	1.050047618	2	40.20097138	28.237	6.3898	192	0
3	4-Jun	2029541.94	322576.78	1.050047618	2	40.07632343	28.237	6.3898	178020	0
4A	4-Jun	2029581.83	322572.92	1.060047169	5	17.83504976	28.237	6.3898	900000	0
4B	4-Jun	2029580.72	322572.91	1.110045044	3	1.110045044	28.237	6.3898	31500	0
4C	4-Jun	2029579.62	322571.84	1.534568343	1	2.459776413	28.237	6.3898	130	0
5	4-Jun	2029599.52	322575.19	9.402260367	4	17.83504976	28.237	6.3898	210375	0
6	4-Jun	2029581.84	322571.86	1.060047169	4	1.060047169	28.237	6.3898	722500	0
7	4-Jun	2029608.4	322572.1	7.736284638	2	9.402260367	28.237	6.3898	13158	0
8	4-Jun	2029612.89	322565.8	7.736284638	2	16.33796193	28.237	6.3898	25872	0
9	4-Jun	2029622.85	322565.9	9.960501995	2	25.11161086	28.237	6.3898	163020	0
10	4-Jun	2029632.92	322554.36	5.376430042	1	39.36303977	28.237	6.3898	0	0
11	4-Jun	2029636.2	322558.62	5.376430042	0	40.24906583	28.237	6.3898	10472	0
12	4-Jun	2029643.89	322565.03	8.522088946	1	45.51837541	28.237	6.3898	4014	0
13	4-Jun	2029645.07	322556.59	7.359415738	2	46.05725241	28.237	6.3898	0	0
14	4-Jun	2029651.74	322553.48	6.72393486	2	38.81864629	28.237	6.3898	108800	0
15	4-Jun	2029658.37	322554.6	6.72393486	0	32.74862135	28.237	6.3898	51170	0
16	4-Jun	2029652.98	322538.69	14.84189004	1	36.91036169	28.237	6.3898	11250	0
17	4-Jun	2029666.18	322548.33	2.210090496	1	23.62453809	28.237	6.3898	672	0
18	4-Jun	2029668.39	322548.35	2.210090496	2	21.4538225	28.237	6.3898	39990	0
19	4-Jun	2029689.46	322544.31	9.23231282	1	95.09352239	28.237	6.3898	3000	0
20	4-Jun	2029695.06	322536.97	6.126744649	1	9.23231282	28.237	6.3898	350	0
21	4-Jun	2029699.53	322532.78	6.11945259	1	15.30835719	28.237	6.3898	2	0
22	4-Jun	2029703.99	322528.59	5.540225627	1	21.40652471	28.237	6.3898	6310	0
23	4-Jun	2029706.16	322533.9	5.736287998	1	19.67887446	28.237	6.3898	324000	0
24	4-Jun	2029709.53	322528.64	5.540225627	1	25.46279246	28.237	6.3898	34848	0
25	4-Jun	2029722.89	322520.31	5.927562737	1	41.15294522	28.237	6.3898	52288	0
26A	4-Jun	2029717.37	322518.15	1.00E-10	0	38.25328352	28.237	6.3898	6860	0
26B	4-Jun	2029717.38	322517.09	1.060047169	0	38.99300963	28.237	6.3898	3150	0
26C	4-Jun	2029717.37	322518.15	1.00E-10	0	38.25328352	28.237	6.3898	72	0
27	4-Jun	2029730.61	322523.55	3.938591119	1	46.09013018	28.237	6.3898	20	0
28	4-Jun	2029733.91	322525.7	3.938591119	0	48.18853183	28.237	6.3898	0	0
29	4-Jun	2029737.35	322511.99	6.340283905	1	57.77572587	28.237	6.3898	1152	0
030A	4-Jun	2029735.06	322520.42	3.056304959	0	51.47904525	28.237	6.3898	15456	0
030B	4-Jun	2029739.51	322518.35	2.220090088	1	56.38194835	28.237	6.3898	2	0
030C	4-Jun	2029737.29	322518.33	2.220090088	0	54.43040786	28.237	6.3898	24752	0
31	4-Jun	2029755.02	322516.38	11.27079855	1	71.26147978	28.237	6.3898	0	0
32	4-Jun	2029766.07	322518.6	11.27079855	2	80.80901064	28.237	6.3898	28	0
33	4-Jun	2029783.84	322512.42	9.179128499	1	99.62206834	28.237	6.3898	52500	0
34	4-Jun	2029793.69	322524.14	6.244621686	0	106.1636557	28.237	6.3898	480000	0
35	4-Jun	2029790.42	322518.82	6.244621686	4	104.1281024	28.237	6.3898	44800	0
36	4-Jun	2029833.76	322500.2	6.958002587	1	150.8912923	28.237	6.3898	35000	0
37	4-Jun	2029828.19	322504.37	6.958002587	1	144.3648728	28.237	6.3898	66000	0
38	4-Jun	2029862.56	322498.35	23.0239636	1	140.3767833	28.237	6.3898	57600	0
39	4-Jun	2029848.33	322480.25	23.0239636	2	149.7554874	28.237	6.3898	950400	0
40	4-Jun	2029893.66	322485.95	33.48089007	1	106.9721894	28.237	6.3898	0	0
41	4-Jun	2029946.87	322477.99	3.320135539	1	54.42854031	28.237	6.3898	0	0
42	4-Jun	2029950.19	322478.02	3.320135539	0	51.47904525	28.237	6.3898	2250	0
43	4-Jun	2029979.02	322471.94	1.060047169	2	24.46280851	28.237	6.3898	63000	0
44	4-Jun	2029963.49	322476.03	13.4480519	1	39.02435137	28.237	6.3898	0	0
45	4-Jun	2029991.26	322465.71	1.050047618	2	12.4345205	28.237	6.3898	0	0
46	4-Jun	2029979.01	322473	1.060047169	1	25.25163955	28.237	6.3898	42000	0
47	4-Jun	2029991.27	322464.66	1.050047618	1	11.45911428	28.237	6.3898	6632	0
48	4-Jun	2029995.63	322471.04	6.892445139	0	16.91075693	28.237	6.3898	0	0
49A	4-Jun	2030002.4	322457.36	1.060047169	1	7.356969485	28.237	6.3898	21875	0
49B	4-Jun	2030002.39	322458.42	1.060047169	0	7.871727892	28.237	6.3898	14000	0
50	4-Jun	2029995.79	322454.13	6.968364227	1	319.3282031	28.237	6.3898	2955	0
51	4-Jun	2030004.66	322452.1	2.210090496	2	9.099329646	28.237	6.3898	0	0
52	4-Jun	2030002.45	322452.08	2.120094338	2	6.968364227	28.237	6.3898	108000	0
53	4-Jun	2030006.9	322450	3.070439708	4	11.85280558	28.237	6.3898	180000	0
54	4-Jun	2030013.5	322454.29	4.764714052	0	17.71072274	28.237	6.3898	175000	0
55	4-Jun	2030002.47	322449.96	2.120094338	1	7.874725392	28.237	6.3898	147000	0
56	4-Jun	2030002.52	322444.68	5.280236737	0	11.60152576	28.237	6.3898	123750	0
57	4-Jun	2030014.69	322444.79	5.404960684	0	21.08187847	28.237	6.3898	6000	0
058A	4-Jun	2030015.75	322450.09	4.764714052	0	20.36475387	28.237	6.3898	202500	0
058B	4-Jun	2030004.78	322439.41	5.734152073	0	17.24814483	28.237	6.3898	22500	0
59	4-Jun	2030016.97	322438.47	6.718690349	0	26.34061503	28.237	6.3898	1000	0
60	4-Jun	2030034.81	322423.84	23.07168178	0	49.39680658	28.237	6.3898	18750	0
1	4-Jul	2029536.37	322580.95	6.375578405	1	523	28.5753	6.1765	56430	0
2	4-Jul	2029541.93	322577.83	1.050047618	2	523	28.5753	6.1765	192	0
3	4-Jul	2029541.94	322576.78	1.050047618	2	523	28.5753	6.1765	178020	1
4A	4-Jul	2029581.83	322572.92	1.060047169	5	523	28.5753	6.1765	900000	0
4B	4-Jul	2029580.72	322572.91	1.110045044	3	523	28.5753	6.1765	31500	0
4C	4-Jul	2029579.62	322571.84	1.534568343	1	523	28.5753	6.1765	130	0
5	4-Jul	2029599.52	322575.19	9.402260367	4	523	28.5753	6.1765	210375	0
6	4-Jul	2029581.84	322571.86	1.060047169	4	523	28.5753	6.1765	722500	0
7	4-Jul	2029608.4	322572.1	7.736284638	2	523	28.5753	6.1765	13158	0
8	4-Jul	2029612.89	322565.8	7.736284638	2	523	28.5753	6.1765	25872	0
9	4-Jul	2029622.85	322565.9	9.960501995	2	523	28.5753	6.1765	163020	0
10	4-Jul	2029632.92	322554.36	5.376430042	1	523	28.5753	6.1765	0	0
11	4-Jul	2029636.2	322558.62	5.376430042	0	523	28.5753	6.1765	10472	0
12	4-Jul	2029643.89	322565.03	8.522088946	1	523	28.5753	6.1765	4014	0
13	4-Jul	2029645.07	322556.59	7.359415738	2	523	28.5753	6.1765	0	0
14	4-Jul	2029651.74	322553.48	6.72393486	2	523	28.5753	6.1765	108800	0
15	4-Jul	2029658.37	322554.6	6.72393486	0	523	28.5753	6.1765	51170	0
16	4-Jul	2029652.98	322538.69	14.84189004	1	523	28.5753	6.1765	11250	0
17	4-Jul	2029666.18	322548.33	2.210090496	1	523	28.5753	6.1765	672	0
18	4-Jul	2029668.39	322548.35	2.210090496	2	523	28.5753	6.1765	39990	0
19	4-Jul	2029689.46	322544.31	9.23231282	1	523	28.5753	6.1765	3000	0
20	4-Jul	2029695.06	322536.97	6.126744649	1	523	28.5753	6.1765	350	0
21	4-Jul	2029699.53	322532.78	6.11945259	1	523	28.5753	6.1765	2	0
22	4-Jul	2029703.99	322528.59	5.540225627	1	523	28.5753	6.1765	6310	0
23	4-Jul	2029706.16	322533.9	5.736287998	1	523	28.5753	6.1765	324000	0
24	4-Jul	2029709.53	322528.64	5.540225627	1	523	28.5753	6.1765	34848	0
25	4-Jul	2029722.89	322520.31	5.927562737	1	523	28.5753	6.1765	52288	0
26A	4-Jul	2029717.37	322518.15	1.00E-10	0	523	28.5753	6.1765	6860	0
26B	4-Jul	2029717.38	322517.09	1.060047169	0	523	28.5753	6.1765	3150	0
26C	4-Jul	2029717.37	322518.15	1.00E-10	0	523	28.5753	6.1765	72	0
27	4-Jul	2029730.61	322523.55	3.938591119	1	523	28.5753	6.1765	20	0
28	4-Jul	2029733.91	322525.7	3.938591119	0	523	28.5753	6.1765	0	0
29	4-Jul	2029737.35	322511.99	6.340283905	1	523	28.5753	6.1765	1152	0
030A	4-Jul	2029735.06	322520.42	3.056304959	0	523	28.5753	6.1765	15456	0
030B	4-Jul	2029739.51	322518.35	2.220090088	1	523	28.5753	6.1765	2	0
030C	4-Jul	2029737.29	322518.33	2.220090088	0	523	28.5753	6.1765	24752	0
31	4-Jul	2029755.02	322516.38	11.27079855	1	523	28.5753	6.1765	0	0
32	4-Jul	2029766.07	322518.6	11.27079855	2	523	28.5753	6.1765	28	0
33	4-Jul	2029783.84	322512.42	9.179128499	1	523	28.5753	6.1765	52500	0
34	4-Jul	2029793.69	322524.14	6.244621686	0	523	28.5753	6.1765	480000	0
35	4-Jul	2029790.42	322518.82	6.244621686	4	523	28.5753	6.1765	44800	0
36	4-Jul	2029833.76	322500.2	6.958002587	1	523	28.5753	6.1765	35000	0
37	4-Jul	2029828.19	322504.37	6.958002587	1	523	28.5753	6.1765	66000	0
38	4-Jul	2029862.56	322498.35	23.0239636	1	523	28.5753	6.1765	57600	0
39	4-Jul	2029848.33	322480.25	23.0239636	2	523	28.5753	6.1765	950400	1
40	4-Jul	2029893.66	322485.95	33.48089007	1	523	28.5753	6.1765	0	0
41	4-Jul	2029946.87	322477.99	3.320135539	1	523	28.5753	6.1765	0	0
42	4-Jul	2029950.19	322478.02	3.320135539	0	523	28.5753	6.1765	2250	0
43	4-Jul	2029979.02	322471.94	1.060047169	2	523	28.5753	6.1765	63000	0
44	4-Jul	2029963.49	322476.03	13.4480519	1	523	28.5753	6.1765	0	0
45	4-Jul	2029991.26	322465.71	1.050047618	2	523	28.5753	6.1765	0	0
46	4-Jul	2029979.01	322473	1.060047169	1	523	28.5753	6.1765	42000	0
47	4-Jul	2029991.27	322464.66	1.050047618	1	523	28.5753	6.1765	6632	0
48	4-Jul	2029995.63	322471.04	6.892445139	0	523	28.5753	6.1765	0	0
49A	4-Jul	2030002.4	322457.36	1.060047169	1	523	28.5753	6.1765	21875	0
49B	4-Jul	2030002.39	322458.42	1.060047169	0	523	28.5753	6.1765	14000	0
50	4-Jul	2029995.79	322454.13	6.968364227	1	523	28.5753	6.1765	2955	0
51	4-Jul	2030004.66	322452.1	2.210090496	2	523	28.5753	6.1765	0	0
52	4-Jul	2030002.45	322452.08	2.120094338	2	523	28.5753	6.1765	108000	0
53	4-Jul	2030006.9	322450	3.070439708	4	523	28.5753	6.1765	180000	0
54	4-Jul	2030013.5	322454.29	4.764714052	0	523	28.5753	6.1765	175000	0
55	4-Jul	2030002.47	322449.96	2.120094338	1	523	28.5753	6.1765	147000	0
56	4-Jul	2030002.52	322444.68	5.280236737	0	523	28.5753	6.1765	123750	0
57	4-Jul	2030014.69	322444.79	5.404960684	0	523	28.5753	6.1765	6000	0
058A	4-Jul	2030015.75	322450.09	4.764714052	0	523	28.5753	6.1765	202500	0
058B	4-Jul	2030004.78	322439.41	5.734152073	0	523	28.5753	6.1765	22500	0
59	4-Jul	2030016.97	322438.47	6.718690349	0	523	28.5753	6.1765	1000	0
60	4-Jul	2030034.81	322423.84	23.07168178	0	523	28.5753	6.1765	18750	0
1	4-Aug	2029536.37	322580.95	6.375578405	1	6.958002587	29.046	6.3418	56430	0
2	4-Aug	2029541.93	322577.83	1.050047618	2	1.050047618	29.046	6.3418	192	0
3	4-Aug	2029541.94	322576.78	1.050047618	3	321.2364752	29.046	6.3418	178020	0
4A	4-Aug	2029581.83	322572.92	1.060047169	5	40.07632343	29.046	6.3418	900000	0
4B	4-Aug	2029580.72	322572.91	1.110045044	3	38.97262244	29.046	6.3418	31500	0
4C	4-Aug	2029579.62	322571.84	1.534568343	1	38.00244729	29.046	6.3418	130	0
5	4-Aug	2029599.52	322575.19	9.402260367	4	57.60194875	29.046	6.3418	210375	0
6	4-Aug	2029581.84	322571.86	1.060047169	4	40.20219397	29.046	6.3418	722500	0
7	4-Aug	2029608.4	322572.1	7.736284638	2	66.62457505	29.046	6.3418	13158	0
8	4-Aug	2029612.89	322565.8	7.736284638	2	71.79458824	29.046	6.3418	25872	0
9	4-Aug	2029622.85	322565.9	9.960501995	2	81.63824165	29.046	6.3418	163020	0
10	4-Aug	2029632.92	322554.36	5.376430042	1	93.70174385	29.046	6.3418	0	0
11	4-Aug	2029636.2	322558.62	5.376430042	0	95.99340186	29.046	6.3418	10472	0
12	4-Aug	2029643.89	322565.03	8.522088946	1	102.6248752	29.046	6.3418	4014	0
13	4-Aug	2029645.07	322556.59	7.359415738	2	105.0877395	29.046	6.3418	0	0
14	4-Aug	2029651.74	322553.48	6.72393486	2	112.2449553	29.046	6.3418	108800	0
15	4-Aug	2029658.37	322554.6	6.72393486	0	118.5238259	29.046	6.3418	51170	0
16	4-Aug	2029652.98	322538.69	14.84189004	1	117.3913527	29.046	6.3418	11250	0
17	4-Aug	2029666.18	322548.33	2.210090496	1	127.4557967	29.046	6.3418	672	0
18	4-Aug	2029668.39	322548.35	2.210090496	2	129.606587	29.046	6.3418	39990	0
19	4-Aug	2029689.46	322544.31	9.23231282	1	151.0511546	29.046	6.3418	3000	1
20	4-Aug	2029695.06	322536.97	6.126744649	1	158.2105259	29.046	6.3418	350	0
21	4-Aug	2029699.53	322532.78	6.11945259	1	157.8000029	29.046	6.3418	2	0
22	4-Aug	2029703.99	322528.59	5.540225627	1	152.2195493	29.046	6.3418	6310	0
23	4-Aug	2029706.16	322533.9	5.736287998	1	151.956018	29.046	6.3418	324000	0
24	4-Aug	2029709.53	322528.64	5.540225627	1	146.9933063	29.046	6.3418	34848	0
25	4-Aug	2029722.89	322520.31	5.927562737	1	131.6814231	29.046	6.3418	52288	0
26A	4-Aug	2029717.37	322518.15	1.00E-10	0	136.3338975	29.046	6.3418	6860	0
26B	4-Aug	2029717.38	322517.09	1.060047169	0	136.033408	29.046	6.3418	3150	0
26C	4-Aug	2029717.37	322518.15	1.00E-10	0	136.3338975	29.046	6.3418	72	0
27	4-Aug	2029730.61	322523.55	3.938591119	1	125.4308112	29.046	6.3418	20	0
28	4-Aug	2029733.91	322525.7	3.938591119	0	123.1163633	29.046	6.3418	0	0
29	4-Aug	2029737.35	322511.99	6.340283905	1	115.4295803	29.046	6.3418	1152	0
030A	4-Aug	2029735.06	322520.42	3.056304959	0	120.1820361	29.046	6.3418	15456	0
030B	4-Aug	2029739.51	322518.35	2.220090088	1	115.2970182	29.046	6.3418	2	0
030C	4-Aug	2029737.29	322518.33	2.220090088	0	117.3881084	29.046	6.3418	24752	0
31	4-Aug	2029755.02	322516.38	11.27079855	1	100.0606466	29.046	6.3418	0	0
32	4-Aug	2029766.07	322518.6	11.27079855	2	90.76028922	29.046	6.3418	28	0
33	4-Aug	2029783.84	322512.42	9.179128499	1	72.06850214	29.046	6.3418	52500	0
34	4-Aug	2029793.69	322524.14	6.244621686	0	70.08467522	29.046	6.3418	480000	0
35	4-Aug	2029790.42	322518.82	6.244621686	4	69.5788258	29.046	6.3418	44800	0
36	4-Aug	2029833.76	322500.2	6.958002587	1	24.70399563	29.046	6.3418	35000	0
37	4-Aug	2029828.19	322504.37	6.958002587	1	31.4228261	29.046	6.3418	66000	0
38	4-Aug	2029862.56	322498.35	23.0239636	1	23.0239636	29.046	6.3418	57600	0
39	4-Aug	2029848.33	322480.25	23.0239636	3	321.2364752	29.046	6.3418	950400	0
40	4-Aug	2029893.66	322485.95	33.48089007	1	45.68696641	29.046	6.3418	0	0
41	4-Aug	2029946.87	322477.99	3.320135539	1	98.56591297	29.046	6.3418	0	0
42	4-Aug	2029950.19	322478.02	3.320135539	0	101.8844075	29.046	6.3418	2250	0
43	4-Aug	2029979.02	322471.94	1.060047169	2	130.9539316	29.046	6.3418	63000	0
44	4-Aug	2029963.49	322476.03	13.4480519	1	115.2372943	29.046	6.3418	0	0
45	4-Aug	2029991.26	322465.71	1.050047618	2	143.6676599	29.046	6.3418	0	0
46	4-Aug	2029979.01	322473	1.060047169	1	130.880957	29.046	6.3418	42000	0
47	4-Aug	2029991.27	322464.66	1.050047618	1	143.7876618	29.046	6.3418	6632	0
48	4-Aug	2029995.63	322471.04	6.892445139	0	147.5876489	29.046	6.3418	0	0
49A	4-Aug	2030002.4	322457.36	1.060047169	1	155.7610895	29.046	6.3418	21875	0
49B	4-Aug	2030002.39	322458.42	1.060047169	0	155.5989476	29.046	6.3418	14000	0
50	4-Aug	2029995.79	322454.13	6.968364227	1	149.7554874	29.046	6.3418	2955	0
51	4-Aug	2030004.66	322452.1	2.210090496	2	158.8442363	29.046	6.3418	0	0
52	4-Aug	2030002.45	322452.08	2.120094338	2	156.6733012	29.046	6.3418	108000	0
53	4-Aug	2030006.9	322450	3.070439708	4	161.4295741	29.046	6.3418	180000	0
54	4-Aug	2030013.5	322454.29	4.764714052	0	167.197639	29.046	6.3418	175000	0
55	4-Aug	2030002.47	322449.96	2.120094338	1	157.0879489	29.046	6.3418	147000	0
56	4-Aug	2030002.52	322444.68	5.280236737	0	158.2396316	29.046	6.3418	123750	0
57	4-Aug	2030014.69	322444.79	5.404960684	0	170.097211	29.046	6.3418	6000	0
058A	4-Aug	2030015.75	322450.09	4.764714052	0	170.1149082	29.046	6.3418	202500	0
058B	4-Aug	2030004.78	322439.41	5.734152073	0	161.6926346	29.046	6.3418	22500	0
59	4-Aug	2030016.97	322438.47	6.718690349	0	173.7383608	29.046	6.3418	1000	0
60	4-Aug	2030034.81	322423.84	23.07168178	0	194.8252512	29.046	6.3418	18750	0
1	4-Sep	2029536.37	322580.95	6.375578405	1	157.413588	29.1203	6.4442	56430	0
2	4-Sep	2029541.93	322577.83	1.050047618	2	151.2900899	29.1203	6.4442	192	0
3	4-Sep	2029541.94	322576.78	1.050047618	3	151.0511546	29.1203	6.4442	178020	0
4A	4-Sep	2029581.83	322572.92	1.060047169	5	111.3676299	29.1203	6.4442	900000	0
4B	4-Sep	2029580.72	322572.91	1.110045044	3	112.4381946	29.1203	6.4442	31500	0
4C	4-Sep	2029579.62	322571.84	1.534568343	1	113.2374783	29.1203	6.4442	130	0
5	4-Sep	2029599.52	322575.19	9.402260367	4	95.09352239	29.1203	6.4442	210375	0
6	4-Sep	2029581.84	322571.86	1.060047169	4	111.0903547	29.1203	6.4442	722500	0
7	4-Sep	2029608.4	322572.1	7.736284638	2	85.69135137	29.1203	6.4442	13158	1
8	4-Sep	2029612.89	322565.8	7.736284638	2	79.5285169	29.1203	6.4442	25872	1
9	4-Sep	2029622.85	322565.9	9.960501995	2	70.02156953	29.1203	6.4442	163020	1
10	4-Sep	2029632.92	322554.36	5.376430042	1	57.42624922	29.1203	6.4442	0	0
11	4-Sep	2029636.2	322558.62	5.376430042	0	55.14892293	29.1203	6.4442	10472	0
12	4-Sep	2029643.89	322565.03	8.522088946	1	50.05939772	29.1203	6.4442	4014	0
13	4-Sep	2029645.07	322556.59	7.359415738	2	46.05725241	29.1203	6.4442	0	0
14	4-Sep	2029651.74	322553.48	6.72393486	2	38.81864629	29.1203	6.4442	108800	1
15	4-Sep	2029658.37	322554.6	6.72393486	0	32.74862135	29.1203	6.4442	51170	0
16	4-Sep	2029652.98	322538.69	14.84189004	1	36.91036169	29.1203	6.4442	11250	0
17	4-Sep	2029666.18	322548.33	2.210090496	1	23.62453809	29.1203	6.4442	672	0
18	4-Sep	2029668.39	322548.35	2.210090496	2	21.4538225	29.1203	6.4442	39990	0
19	4-Sep	2029689.46	322544.31	9.23231282	2	0	29.1203	6.4442	3000	1
20	4-Sep	2029695.06	322536.97	6.126744649	1	9.23231282	29.1203	6.4442	350	0
21	4-Sep	2029699.53	322532.78	6.11945259	1	15.30835719	29.1203	6.4442	2	0
22	4-Sep	2029703.99	322528.59	5.540225627	1	21.40652471	29.1203	6.4442	6310	0
23	4-Sep	2029706.16	322533.9	5.736287998	1	19.67887446	29.1203	6.4442	324000	0
24	4-Sep	2029709.53	322528.64	5.540225627	1	25.46279246	29.1203	6.4442	34848	0
25	4-Sep	2029722.89	322520.31	5.927562737	1	41.15294522	29.1203	6.4442	52288	0
26A	4-Sep	2029717.37	322518.15	1.00E-10	0	38.25328352	29.1203	6.4442	6860	0
26B	4-Sep	2029717.38	322517.09	1.060047169	0	38.99300963	29.1203	6.4442	3150	0
26C	4-Sep	2029717.37	322518.15	1.00E-10	0	38.25328352	29.1203	6.4442	72	0
27	4-Sep	2029730.61	322523.55	3.938591119	1	46.09013018	29.1203	6.4442	20	0
28	4-Sep	2029733.91	322525.7	3.938591119	0	48.18853183	29.1203	6.4442	0	0
29	4-Sep	2029737.35	322511.99	6.340283905	1	57.77572587	29.1203	6.4442	1152	0
030A	4-Sep	2029735.06	322520.42	3.056304959	0	51.47904525	29.1203	6.4442	15456	0
030B	4-Sep	2029739.51	322518.35	2.220090088	1	56.38194835	29.1203	6.4442	2	0
030C	4-Sep	2029737.29	322518.33	2.220090088	0	54.43040786	29.1203	6.4442	24752	0
31	4-Sep	2029755.02	322516.38	11.27079855	1	71.26147978	29.1203	6.4442	0	0
32	4-Sep	2029766.07	322518.6	11.27079855	2	80.80901064	29.1203	6.4442	28	0
33	4-Sep	2029783.84	322512.42	9.179128499	1	99.62206834	29.1203	6.4442	52500	0
34	4-Sep	2029793.69	322524.14	6.244621686	0	106.1636557	29.1203	6.4442	480000	0
35	4-Sep	2029790.42	322518.82	6.244621686	4	104.1281024	29.1203	6.4442	44800	1
36	4-Sep	2029833.76	322500.2	6.958002587	1	150.8912923	29.1203	6.4442	35000	0
37	4-Sep	2029828.19	322504.37	6.958002587	1	144.3648728	29.1203	6.4442	66000	0
38	4-Sep	2029862.56	322498.35	23.0239636	1	179.0975477	29.1203	6.4442	57600	0
39	4-Sep	2029848.33	322480.25	23.0239636	3	171.2990382	29.1203	6.4442	950400	1
40	4-Sep	2029893.66	322485.95	33.48089007	1	212.3759158	29.1203	6.4442	0	0
41	4-Sep	2029946.87	322477.99	3.320135539	1	265.8161968	29.1203	6.4442	0	0
42	4-Sep	2029950.19	322478.02	3.320135539	0	269.0250862	29.1203	6.4442	2250	0
43	4-Sep	2029979.02	322471.94	1.060047169	2	298.4667662	29.1203	6.4442	63000	0
44	4-Sep	2029963.49	322476.03	13.4480519	1	282.408568	29.1203	6.4442	0	0
45	4-Sep	2029991.26	322465.71	1.050047618	2	311.8672795	29.1203	6.4442	0	0
46	4-Sep	2029979.01	322473	1.060047169	1	298.2018085	29.1203	6.4442	42000	0
47	4-Sep	2029991.27	322464.66	1.050047618	1	312.1432341	29.1203	6.4442	6632	1
48	4-Sep	2029995.63	322471.04	6.892445139	0	314.8151232	29.1203	6.4442	0	0
49A	4-Sep	2030002.4	322457.36	1.060047169	1	324.7949293	29.1203	6.4442	21875	0
49B	4-Sep	2030002.39	322458.42	1.060047169	0	324.5031233	29.1203	6.4442	14000	0
50	4-Sep	2029995.79	322454.13	6.968364227	1	319.3282031	29.1203	6.4442	2955	0
51	4-Sep	2030004.66	322452.1	2.210090496	2	328.4109074	29.1203	6.4442	0	0
52	4-Sep	2030002.45	322452.08	2.120094338	2	326.2960512	29.1203	6.4442	108000	0
53	4-Sep	2030006.9	322450	3.070439708	4	331.1533326	29.1203	6.4442	180000	0
54	4-Sep	2030013.5	322454.29	4.764714052	0	336.3116442	29.1203	6.4442	175000	0
55	4-Sep	2030002.47	322449.96	2.120094338	1	326.9207589	29.1203	6.4442	147000	1
56	4-Sep	2030002.52	322444.68	5.280236737	0	328.5311256	29.1203	6.4442	123750	0
57	4-Sep	2030014.69	322444.79	5.404960684	0	340.1158381	29.1203	6.4442	6000	0
058A	4-Sep	2030015.75	322450.09	4.764714052	0	339.6212192	29.1203	6.4442	202500	0
058B	4-Sep	2030004.78	322439.41	5.734152073	0	332.311168	29.1203	6.4442	22500	1
59	4-Sep	2030016.97	322438.47	6.718690349	0	344.1873119	29.1203	6.4442	1000	0
60	4-Sep	2030034.81	322423.84	23.07168178	0	365.7589963	29.1203	6.4442	18750	0
1	4-Oct	2029536.37	322580.95	6.375578405	1	72.57164322	29.2439	5.9727	56430	0
2	4-Oct	2029541.93	322577.83	1.050047618	2	66.71651819	29.2439	5.9727	192	0
3	4-Oct	2029541.94	322576.78	1.050047618	3	66.62457505	29.2439	5.9727	178020	1
4A	4-Oct	2029581.83	322572.92	1.060047169	5	26.58265036	29.2439	5.9727	900000	1
4B	4-Oct	2029580.72	322572.91	1.110045044	3	27.69184898	29.2439	5.9727	31500	1
4C	4-Oct	2029579.62	322571.84	1.534568343	1	28.7811744	29.2439	5.9727	130	1
5	4-Oct	2029599.52	322575.19	9.402260367	4	9.402260367	29.2439	5.9727	210375	1
6	4-Oct	2029581.84	322571.86	1.060047169	4	26.56108432	29.2439	5.9727	722500	1
7	4-Oct	2029608.4	322572.1	7.736284638	3	7.736284638	29.2439	5.9727	13158	1
8	4-Oct	2029612.89	322565.8	7.736284638	3	7.736284638	29.2439	5.9727	25872	1
9	4-Oct	2029622.85	322565.9	9.960501995	3	9.960501995	29.2439	5.9727	163020	1
10	4-Oct	2029632.92	322554.36	5.376430042	1	15.31589044	29.2439	5.9727	0	0
11	4-Oct	2029636.2	322558.62	5.376430042	0	15.20594949	29.2439	5.9727	10472	1
12	4-Oct	2029643.89	322565.03	8.522088946	1	13.96513516	29.2439	5.9727	4014	0
13	4-Oct	2029645.07	322556.59	7.359415738	2	7.359415738	29.2439	5.9727	0	0
14	4-Oct	2029651.74	322553.48	6.72393486	3	31.44659759	29.2439	5.9727	108800	1
15	4-Oct	2029658.37	322554.6	6.72393486	0	6.72393486	29.2439	5.9727	51170	1
16	4-Oct	2029652.98	322538.69	14.84189004	1	14.84189004	29.2439	5.9727	11250	0
17	4-Oct	2029666.18	322548.33	2.210090496	1	15.33088712	29.2439	5.9727	672	0
18	4-Oct	2029668.39	322548.35	2.210090496	2	17.42238216	29.2439	5.9727	39990	1
19	4-Oct	2029689.46	322544.31	9.23231282	2	38.81864629	29.2439	5.9727	3000	0
20	4-Oct	2029695.06	322536.97	6.126744649	1	9.23231282	29.2439	5.9727	350	0
21	4-Oct	2029699.53	322532.78	6.11945259	1	15.30835719	29.2439	5.9727	2	0
22	4-Oct	2029703.99	322528.59	5.540225627	1	21.40652471	29.2439	5.9727	6310	1
23	4-Oct	2029706.16	322533.9	5.736287998	1	19.67887446	29.2439	5.9727	324000	0
24	4-Oct	2029709.53	322528.64	5.540225627	1	25.46279246	29.2439	5.9727	34848	0
25	4-Oct	2029722.89	322520.31	5.927562737	1	41.15294522	29.2439	5.9727	52288	1
26A	4-Oct	2029717.37	322518.15	1.00E-10	0	38.25328352	29.2439	5.9727	6860	1
26B	4-Oct	2029717.38	322517.09	1.060047169	0	38.99300963	29.2439	5.9727	3150	0
26C	4-Oct	2029717.37	322518.15	1.00E-10	0	38.25328352	29.2439	5.9727	72	0
27	4-Oct	2029730.61	322523.55	3.938591119	1	46.09013018	29.2439	5.9727	20	0
28	4-Oct	2029733.91	322525.7	3.938591119	0	48.18853183	29.2439	5.9727	0	0
29	4-Oct	2029737.35	322511.99	6.340283905	1	53.50769851	29.2439	5.9727	1152	0
030A	4-Oct	2029735.06	322520.42	3.056304959	0	51.47904525	29.2439	5.9727	15456	0
030B	4-Oct	2029739.51	322518.35	2.220090088	1	50.91216947	29.2439	5.9727	2	0
030C	4-Oct	2029737.29	322518.33	2.220090088	0	53.1322595	29.2439	5.9727	24752	0
31	4-Oct	2029755.02	322516.38	11.27079855	1	35.48399076	29.2439	5.9727	0	0
32	4-Oct	2029766.07	322518.6	11.27079855	2	24.35099382	29.2439	5.9727	28	0
33	4-Oct	2029783.84	322512.42	9.179128499	1	9.179128499	29.2439	5.9727	52500	1
34	4-Oct	2029793.69	322524.14	6.244621686	0	6.244621686	29.2439	5.9727	480000	0
35	4-Oct	2029790.42	322518.82	6.244621686	5	69.5788258	29.2439	5.9727	44800	1
36	4-Oct	2029833.76	322500.2	6.958002587	1	24.70399563	29.2439	5.9727	35000	0
37	4-Oct	2029828.19	322504.37	6.958002587	1	31.4228261	29.2439	5.9727	66000	0
38	4-Oct	2029862.56	322498.35	23.0239636	1	23.0239636	29.2439	5.9727	57600	1
39	4-Oct	2029848.33	322480.25	23.0239636	4	69.5788258	29.2439	5.9727	950400	1
40	4-Oct	2029893.66	322485.95	33.48089007	1	45.68696641	29.2439	5.9727	0	0
41	4-Oct	2029946.87	322477.99	3.320135539	1	46.35783537	29.2439	5.9727	0	0
42	4-Oct	2029950.19	322478.02	3.320135539	0	43.19787032	29.2439	5.9727	2250	0
43	4-Oct	2029979.02	322471.94	1.060047169	2	14.24994386	29.2439	5.9727	63000	1
44	4-Oct	2029963.49	322476.03	13.4480519	1	30.01675032	29.2439	5.9727	0	0
45	4-Oct	2029991.26	322465.71	1.050047618	2	1.050047618	29.2439	5.9727	0	0
46	4-Oct	2029979.01	322473	1.060047169	1	14.82778473	29.2439	5.9727	42000	1
47	4-Oct	2029991.27	322464.66	1.050047618	2	18.4805303	29.2439	5.9727	6632	1
48	4-Oct	2029995.63	322471.04	6.892445139	0	7.72748342	29.2439	5.9727	0	0
49A	4-Oct	2030002.4	322457.36	1.060047169	1	7.400331074	29.2439	5.9727	21875	1
49B	4-Oct	2030002.39	322458.42	1.060047169	0	8.460378242	29.2439	5.9727	14000	1
50	4-Oct	2029995.79	322454.13	6.968364227	1	7.874725392	29.2439	5.9727	2955	1
51	4-Oct	2030004.66	322452.1	2.210090496	2	3.061976486	29.2439	5.9727	0	0
52	4-Oct	2030002.45	322452.08	2.120094338	2	2.120094338	29.2439	5.9727	108000	0
53	4-Oct	2030006.9	322450	3.070439708	4	4.430180583	29.2439	5.9727	180000	1
54	4-Oct	2030013.5	322454.29	4.764714052	0	11.84946412	29.2439	5.9727	175000	0
55	4-Oct	2030002.47	322449.96	2.120094338	2	10.79993518	29.2439	5.9727	147000	0
56	4-Oct	2030002.52	322444.68	5.280236737	0	5.280236737	29.2439	5.9727	123750	1
57	4-Oct	2030014.69	322444.79	5.404960684	0	11.27619173	29.2439	5.9727	6000	0
058A	4-Oct	2030015.75	322450.09	4.764714052	0	13.28063628	29.2439	5.9727	202500	1
058B	4-Oct	2030004.78	322439.41	5.734152073	1	10.79993518	29.2439	5.9727	22500	1
59	4-Oct	2030016.97	322438.47	6.718690349	0	12.2261891	29.2439	5.9727	1000	0
60	4-Oct	2030034.81	322423.84	23.07168178	0	33.82640684	29.2439	5.9727	18750	0
1	4-Nov	2029536.37	322580.95	6.375578405	1	6.958002587	28.2724	5.1728	56430	0
2	4-Nov	2029541.93	322577.83	1.050047618	2	1.050047618	28.2724	5.1728	192	0
3	4-Nov	2029541.94	322576.78	1.050047618	4	38.00244729	28.2724	5.1728	178020	0
4A	4-Nov	2029581.83	322572.92	1.060047169	6	1.060047169	28.2724	5.1728	900000	1
4B	4-Nov	2029580.72	322572.91	1.110045044	4	1.110045044	28.2724	5.1728	31500	0
4C	4-Nov	2029579.62	322571.84	1.534568343	2	1.534568343	28.2724	5.1728	130	0
5	4-Nov	2029599.52	322575.19	9.402260367	5	9.402260367	28.2724	5.1728	210375	0
6	4-Nov	2029581.84	322571.86	1.060047169	5	1.060047169	28.2724	5.1728	722500	0
7	4-Nov	2029608.4	322572.1	7.736284638	3	7.736284638	28.2724	5.1728	13158	0
8	4-Nov	2029612.89	322565.8	7.736284638	3	7.736284638	28.2724	5.1728	25872	1
9	4-Nov	2029622.85	322565.9	9.960501995	3	9.960501995	28.2724	5.1728	163020	0
10	4-Nov	2029632.92	322554.36	5.376430042	1	5.376430042	28.2724	5.1728	0	0
11	4-Nov	2029636.2	322558.62	5.376430042	1	15.20594949	28.2724	5.1728	10472	0
12	4-Nov	2029643.89	322565.03	8.522088946	1	10.01120372	28.2724	5.1728	4014	0
13	4-Nov	2029645.07	322556.59	7.359415738	2	7.359415738	28.2724	5.1728	0	0
14	4-Nov	2029651.74	322553.48	6.72393486	3	6.72393486	28.2724	5.1728	108800	0
15	4-Nov	2029658.37	322554.6	6.72393486	1	6.72393486	28.2724	5.1728	51170	0
16	4-Nov	2029652.98	322538.69	14.84189004	1	14.84189004	28.2724	5.1728	11250	0
17	4-Nov	2029666.18	322548.33	2.210090496	1	2.210090496	28.2724	5.1728	672	0
18	4-Nov	2029668.39	322548.35	2.210090496	3	11.80944114	28.2724	5.1728	39990	1
19	4-Nov	2029689.46	322544.31	9.23231282	2	21.40652471	28.2724	5.1728	3000	0
20	4-Nov	2029695.06	322536.97	6.126744649	1	12.24619533	28.2724	5.1728	350	0
21	4-Nov	2029699.53	322532.78	6.11945259	1	6.11945259	28.2724	5.1728	2	0
22	4-Nov	2029703.99	322528.59	5.540225627	2	16.97109307	28.2724	5.1728	6310	0
23	4-Nov	2029706.16	322533.9	5.736287998	1	5.736287998	28.2724	5.1728	324000	0
24	4-Nov	2029709.53	322528.64	5.540225627	1	5.540225627	28.2724	5.1728	34848	0
25	4-Nov	2029722.89	322520.31	5.927562737	2	5.927562737	28.2724	5.1728	52288	0
26A	4-Nov	2029717.37	322518.15	1.00E-10	1	5.927562737	28.2724	5.1728	6860	0
26B	4-Nov	2029717.38	322517.09	1.060047169	0	1.060047169	28.2724	5.1728	3150	0
26C	4-Nov	2029717.37	322518.15	1.00E-10	0	1.00E-10	28.2724	5.1728	72	0
27	4-Nov	2029730.61	322523.55	3.938591119	1	8.372335397	28.2724	5.1728	20	0
28	4-Nov	2029733.91	322525.7	3.938591119	0	12.26753847	28.2724	5.1728	0	0
29	4-Nov	2029737.35	322511.99	6.340283905	1	16.68274558	28.2724	5.1728	1152	0
030A	4-Nov	2029735.06	322520.42	3.056304959	0	12.17049711	28.2724	5.1728	15456	0
030B	4-Nov	2029739.51	322518.35	2.220090088	1	16.73517254	28.2724	5.1728	2	0
030C	4-Nov	2029737.29	322518.33	2.220090088	0	14.53548761	28.2724	5.1728	24752	0
31	4-Nov	2029755.02	322516.38	11.27079855	1	29.09078892	28.2724	5.1728	0	0
32	4-Nov	2029766.07	322518.6	11.27079855	2	18.81396556	28.2724	5.1728	28	0
33	4-Nov	2029783.84	322512.42	9.179128499	2	9.179128499	28.2724	5.1728	52500	0
34	4-Nov	2029793.69	322524.14	6.244621686	0	6.244621686	28.2724	5.1728	480000	0
35	4-Nov	2029790.42	322518.82	6.244621686	5	9.179128499	28.2724	5.1728	44800	0
36	4-Nov	2029833.76	322500.2	6.958002587	1	24.70399563	28.2724	5.1728	35000	0
37	4-Nov	2029828.19	322504.37	6.958002587	1	31.4228261	28.2724	5.1728	66000	0
38	4-Nov	2029862.56	322498.35	23.0239636	2	23.0239636	28.2724	5.1728	57600	0
39	4-Nov	2029848.33	322480.25	23.0239636	4	23.0239636	28.2724	5.1728	950400	0
40	4-Nov	2029893.66	322485.95	33.48089007	1	33.48089007	28.2724	5.1728	0	0
41	4-Nov	2029946.87	322477.99	3.320135539	1	32.52506264	28.2724	5.1728	0	0
42	4-Nov	2029950.19	322478.02	3.320135539	0	29.25393649	28.2724	5.1728	2250	0
43	4-Nov	2029979.02	322471.94	1.060047169	3	1.060047169	28.2724	5.1728	63000	0
44	4-Nov	2029963.49	322476.03	13.4480519	1	15.81301047	28.2724	5.1728	0	0
45	4-Nov	2029991.26	322465.71	1.050047618	2	1.050047618	28.2724	5.1728	0	0
46	4-Nov	2029979.01	322473	1.060047169	2	1.060047169	28.2724	5.1728	42000	0
47	4-Nov	2029991.27	322464.66	1.050047618	2	11.45911428	28.2724	5.1728	6632	0
48	4-Nov	2029995.63	322471.04	6.892445139	0	7.72748342	28.2724	5.1728	0	0
49A	4-Nov	2030002.4	322457.36	1.060047169	2	1.060047169	28.2724	5.1728	21875	0
49B	4-Nov	2030002.39	322458.42	1.060047169	1	1.060047169	28.2724	5.1728	14000	0
50	4-Nov	2029995.79	322454.13	6.968364227	2	7.356969485	28.2724	5.1728	2955	0
51	4-Nov	2030004.66	322452.1	2.210090496	2	3.070439708	28.2724	5.1728	0	0
52	4-Nov	2030002.45	322452.08	2.120094338	2	4.91211767	28.2724	5.1728	108000	0
53	4-Nov	2030006.9	322450	3.070439708	5	6.891066681	28.2724	5.1728	180000	0
54	4-Nov	2030013.5	322454.29	4.764714052	0	4.764714052	28.2724	5.1728	175000	0
55	4-Nov	2030002.47	322449.96	2.120094338	2	4.430180583	28.2724	5.1728	147000	0
56	4-Nov	2030002.52	322444.68	5.280236737	1	5.734152073	28.2724	5.1728	123750	0
57	4-Nov	2030014.69	322444.79	5.404960684	0	5.404960684	28.2724	5.1728	6000	0
058A	4-Nov	2030015.75	322450.09	4.764714052	1	8.850457615	28.2724	5.1728	202500	0
058B	4-Nov	2030004.78	322439.41	5.734152073	1	5.734152073	28.2724	5.1728	22500	0
59	4-Nov	2030016.97	322438.47	6.718690349	0	11.68386922	28.2724	5.1728	1000	0
60	4-Nov	2030034.81	322423.84	23.07168178	0	32.4398844	28.2724	5.1728	18750	0
1	4-Dec	2029536.37	322580.95	6.375578405	1	46.16375743	27.0027	4.6612	56430	0
2	4-Dec	2029541.93	322577.83	1.050047618	2	40.20097138	27.0027	4.6612	192	0
3	4-Dec	2029541.94	322576.78	1.050047618	4	40.07632343	27.0027	4.6612	178020	0
4A	4-Dec	2029581.83	322572.92	1.060047169	6	31.86562411	27.0027	4.6612	900000	1
4B	4-Dec	2029580.72	322572.91	1.110045044	4	1.110045044	27.0027	4.6612	31500	0
4C	4-Dec	2029579.62	322571.84	1.534568343	2	2.459776413	27.0027	4.6612	130	0
5	4-Dec	2029599.52	322575.19	9.402260367	5	16.33796193	27.0027	4.6612	210375	0
6	4-Dec	2029581.84	322571.86	1.060047169	5	1.060047169	27.0027	4.6612	722500	0
7	4-Dec	2029608.4	322572.1	7.736284638	3	7.736284638	27.0027	4.6612	13158	0
8	4-Dec	2029612.89	322565.8	7.736284638	3	31.86562411	27.0027	4.6612	25872	0
9	4-Dec	2029622.85	322565.9	9.960501995	3	9.960501995	27.0027	4.6612	163020	0
10	4-Dec	2029632.92	322554.36	5.376430042	1	23.06674013	27.0027	4.6612	0	0
11	4-Dec	2029636.2	322558.62	5.376430042	1	24.3907462	27.0027	4.6612	10472	0
12	4-Dec	2029643.89	322565.03	8.522088946	1	29.63903507	27.0027	4.6612	4014	0
13	4-Dec	2029645.07	322556.59	7.359415738	2	24.73297394	27.0027	4.6612	0	0
14	4-Dec	2029651.74	322553.48	6.72393486	3	17.42238216	27.0027	4.6612	108800	0
15	4-Dec	2029658.37	322554.6	6.72393486	1	11.80944114	27.0027	4.6612	51170	0
16	4-Dec	2029652.98	322538.69	14.84189004	1	18.18745997	27.0027	4.6612	11250	0
17	4-Dec	2029666.18	322548.33	2.210090496	1	2.210090496	27.0027	4.6612	672	0
18	4-Dec	2029668.39	322548.35	2.210090496	3	58.1786258	27.0027	4.6612	39990	0
19	4-Dec	2029689.46	322544.31	9.23231282	2	21.4538225	27.0027	4.6612	3000	0
20	4-Dec	2029695.06	322536.97	6.126744649	1	28.99643599	27.0027	4.6612	350	0
21	4-Dec	2029699.53	322532.78	6.11945259	1	34.81557841	27.0027	4.6612	2	0
22	4-Dec	2029703.99	322528.59	5.540225627	2	40.71630632	27.0027	4.6612	6310	0
23	4-Dec	2029706.16	322533.9	5.736287998	1	40.43977497	27.0027	4.6612	324000	0
24	4-Dec	2029709.53	322528.64	5.540225627	1	45.61780025	27.0027	4.6612	34848	0
25	4-Dec	2029722.89	322520.31	5.927562737	2	61.29022434	27.0027	4.6612	52288	0
26A	4-Dec	2029717.37	322518.15	1.00E-10	1	57.54198815	27.0027	4.6612	6860	0
26B	4-Dec	2029717.38	322517.09	1.060047169	0	58.11374794	27.0027	4.6612	3150	0
26C	4-Dec	2029717.37	322518.15	1.00E-10	0	57.54198815	27.0027	4.6612	72	0
27	4-Dec	2029730.61	322523.55	3.938591119	1	66.98035831	27.0027	4.6612	20	0
28	4-Dec	2029733.91	322525.7	3.938591119	0	69.3245476	27.0027	4.6612	0	0
29	4-Dec	2029737.35	322511.99	6.340283905	1	77.95852231	27.0027	4.6612	1152	0
030A	4-Dec	2029735.06	322520.42	3.056304959	0	72.28398024	27.0027	4.6612	15456	0
030B	4-Dec	2029739.51	322518.35	2.220090088	1	77.18843437	27.0027	4.6612	2	0
030C	4-Dec	2029737.29	322518.33	2.220090088	0	75.15590729	27.0027	4.6612	24752	0
31	4-Dec	2029755.02	322516.38	11.27079855	1	92.34087827	27.0027	4.6612	0	0
32	4-Dec	2029766.07	322518.6	11.27079855	2	102.1099647	27.0027	4.6612	28	0
33	4-Dec	2029783.84	322512.42	9.179128499	2	120.9118166	27.0027	4.6612	52500	0
34	4-Dec	2029793.69	322524.14	6.244621686	0	127.6174522	27.0027	4.6612	480000	0
35	4-Dec	2029790.42	322518.82	6.244621686	5	125.5521477	27.0027	4.6612	44800	0
36	4-Dec	2029833.76	322500.2	6.958002587	1	172.2372184	27.0027	4.6612	35000	0
37	4-Dec	2029828.19	322504.37	6.958002587	1	165.7416073	27.0027	4.6612	66000	0
38	4-Dec	2029862.56	322498.35	23.0239636	2	200.5043364	27.0027	4.6612	57600	0
39	4-Dec	2029848.33	322480.25	23.0239636	4	192.3954615	27.0027	4.6612	950400	0
40	4-Dec	2029893.66	322485.95	33.48089007	1	233.7527174	27.0027	4.6612	0	0
41	4-Dec	2029946.87	322477.99	3.320135539	1	287.2309872	27.0027	4.6612	0	0
42	4-Dec	2029950.19	322478.02	3.320135539	0	290.4437104	27.0027	4.6612	2250	0
43	4-Dec	2029979.02	322471.94	1.060047169	3	319.8898013	27.0027	4.6612	63000	0
44	4-Dec	2029963.49	322476.03	13.4480519	1	303.8325071	27.0027	4.6612	0	0
45	4-Dec	2029991.26	322465.71	1.050047618	2	333.2782719	27.0027	4.6612	0	0
46	4-Dec	2029979.01	322473	1.060047169	2	319.6285452	27.0027	4.6612	42000	0
47	4-Dec	2029991.27	322464.66	1.050047618	2	333.5498621	27.0027	4.6612	6632	0
48	4-Dec	2029995.63	322471.04	6.892445139	0	336.2482025	27.0027	4.6612	0	0
49A	4-Dec	2030002.4	322457.36	1.060047169	2	346.1818311	27.0027	4.6612	21875	0
49B	4-Dec	2030002.39	322458.42	1.060047169	1	345.8950779	27.0027	4.6612	14000	0
50	4-Dec	2029995.79	322454.13	6.968364227	2	340.6877873	27.0027	4.6612	2955	0
51	4-Dec	2030004.66	322452.1	2.210090496	2	349.7736059	27.0027	4.6612	0	0
52	4-Dec	2030002.45	322452.08	2.120094338	2	347.6549964	27.0027	4.6612	108000	0
53	4-Dec	2030006.9	322450	3.070439708	5	352.5077908	27.0027	4.6612	180000	0
54	4-Dec	2030013.5	322454.29	4.764714052	0	357.6984704	27.0027	4.6612	175000	0
55	4-Dec	2030002.47	322449.96	2.120094338	2	348.2671941	27.0027	4.6612	147000	0
56	4-Dec	2030002.52	322444.68	5.280236737	1	349.8432875	27.0027	4.6612	123750	0
57	4-Dec	2030014.69	322444.79	5.404960684	0	361.4531278	27.0027	4.6612	6000	0
058A	4-Dec	2030015.75	322450.09	4.764714052	1	360.9903007	27.0027	4.6612	202500	0
058B	4-Dec	2030004.78	322439.41	5.734152073	1	353.5903784	27.0027	4.6612	22500	0
59	4-Dec	2030016.97	322438.47	6.718690349	0	365.4882088	27.0027	4.6612	1000	0
60	4-Dec	2030034.81	322423.84	23.07168178	0	386.9965846	27.0027	4.6612	18750	0
1	5-Jan	2029536.37	322580.95	6.375578405	1	46.16375743	26.0985	4.9969	94164	0
2	5-Jan	2029541.93	322577.83	1.050047618	2	40.20097138	26.0985	4.9969	7500	0
3	5-Jan	2029541.94	322576.78	1.050047618	4	40.07632343	26.0985	4.9969	350610	1
4A	5-Jan	2029581.83	322572.92	1.060047169	6	0	26.0985	4.9969	730000	1
4B	5-Jan	2029580.72	322572.91	1.110045044	4	1.110045044	26.0985	4.9969	9900	0
4C	5-Jan	2029579.62	322571.84	1.534568343	2	2.459776413	26.0985	4.9969	252	0
5	5-Jan	2029599.52	322575.19	9.402260367	5	17.83504976	26.0985	4.9969	347100	0
6	5-Jan	2029581.84	322571.86	1.060047169	5	1.060047169	26.0985	4.9969	497250	1
7	5-Jan	2029608.4	322572.1	7.736284638	3	26.58265036	26.0985	4.9969	600	0
8	5-Jan	2029612.89	322565.8	7.736284638	3	31.86562411	26.0985	4.9969	910	0
9	5-Jan	2029622.85	322565.9	9.960501995	3	41.61635256	26.0985	4.9969	490998	0
10	5-Jan	2029632.92	322554.36	5.376430042	1	54.35679994	26.0985	4.9969	0	0
11	5-Jan	2029636.2	322558.62	5.376430042	1	56.21909729	26.0985	4.9969	40986	0
12	5-Jan	2029643.89	322565.03	8.522088946	1	62.55953724	26.0985	4.9969	6942	0
13	5-Jan	2029645.07	322556.59	7.359415738	2	65.31436672	26.0985	4.9969	0	0
14	5-Jan	2029651.74	322553.48	6.72393486	3	72.56253648	26.0985	4.9969	172980	0
15	5-Jan	2029658.37	322554.6	6.72393486	1	78.70193136	26.0985	4.9969	154880	0
16	5-Jan	2029652.98	322538.69	14.84189004	1	78.9557813	26.0985	4.9969	5114	0
17	5-Jan	2029666.18	322548.33	2.210090496	1	87.86120077	26.0985	4.9969	6902	1
18	5-Jan	2029668.39	322548.35	2.210090496	3	89.9795449	26.0985	4.9969	48072	0
19	5-Jan	2029689.46	322544.31	9.23231282	2	111.3676299	26.0985	4.9969	15000	0
20	5-Jan	2029695.06	322536.97	6.126744649	1	118.7999806	26.0985	4.9969	0	0
21	5-Jan	2029699.53	322532.78	6.11945259	1	124.3563814	26.0985	4.9969	0	0
22	5-Jan	2029703.99	322528.59	5.540225627	2	129.9546632	26.0985	4.9969	1848	0
23	5-Jan	2029706.16	322533.9	5.736287998	1	130.3092832	26.0985	4.9969	375840	0
24	5-Jan	2029709.53	322528.64	5.540225627	1	135.1591965	26.0985	4.9969	896	0
25	5-Jan	2029722.89	322520.31	5.927562737	2	150.5514387	26.0985	4.9969	119392	0
26A	5-Jan	2029717.37	322518.15	1.00E-10	1	146.187703	26.0985	4.9969	26400	0
26B	5-Jan	2029717.38	322517.09	1.060047169	0	146.5973786	26.0985	4.9969	300	0
26C	5-Jan	2029717.37	322518.15	1.00E-10	0	146.187703	26.0985	4.9969	90	0
27	5-Jan	2029730.61	322523.55	3.938591119	1	156.7574091	26.0985	4.9969	20	0
28	5-Jan	2029733.91	322525.7	3.938591119	0	159.2421263	26.0985	4.9969	0	0
29	5-Jan	2029737.35	322511.99	6.340283905	1	167.0297438	26.0985	4.9969	49500	0
030A	5-Jan	2029735.06	322520.42	3.056304959	0	161.9743279	26.0985	4.9969	23250	0
030B	5-Jan	2029739.51	322518.35	2.220090088	1	166.8558279	26.0985	4.9969	1	0
030C	5-Jan	2029737.29	322518.33	2.220090088	0	164.7661364	26.0985	4.9969	19425	0
31	5-Jan	2029755.02	322516.38	11.27079855	1	182.1854761	26.0985	4.9969	0	0
32	5-Jan	2029766.07	322518.6	11.27079855	2	192.0808163	26.0985	4.9969	948	0
33	5-Jan	2029783.84	322512.42	9.179128499	2	210.875058	26.0985	4.9969	211200	0
34	5-Jan	2029793.69	322524.14	6.244621686	0	217.4031922	26.0985	4.9969	900900	0
35	5-Jan	2029790.42	322518.82	6.244621686	5	215.4915267	26.0985	4.9969	54855	1
36	5-Jan	2029833.76	322500.2	6.958002587	1	262.2154139	26.0985	4.9969	452	0
37	5-Jan	2029828.19	322504.37	6.958002587	1	255.7192838	26.0985	4.9969	47550	0
38	5-Jan	2029862.56	322498.35	23.0239636	2	290.4651748	26.0985	4.9969	240000	1
39	5-Jan	2029848.33	322480.25	23.0239636	4	282.1524037	26.0985	4.9969	950400	0
40	5-Jan	2029893.66	322485.95	33.48089007	1	323.7309528	26.0985	4.9969	0	0
41	5-Jan	2029946.87	322477.99	3.320135539	1	377.1815299	26.0985	4.9969	0	0
42	5-Jan	2029950.19	322478.02	3.320135539	0	380.3880908	26.0985	4.9969	5040	0
43	5-Jan	2029979.02	322471.94	1.060047169	3	409.8253976	26.0985	4.9969	175500	0
44	5-Jan	2029963.49	322476.03	13.4480519	1	393.7664634	26.0985	4.9969	0	0
45	5-Jan	2029991.26	322465.71	1.050047618	2	423.2338703	26.0985	4.9969	0	0
46	5-Jan	2029979.01	322473	1.060047169	2	409.5558067	26.0985	4.9969	133380	0
47	5-Jan	2029991.27	322464.66	1.050047618	2	423.5107333	26.0985	4.9969	151	0
48	5-Jan	2029995.63	322471.04	6.892445139	0	426.1572179	26.0985	4.9969	0	0
49A	5-Jan	2030002.4	322457.36	1.060047169	2	436.1573552	26.0985	4.9969	126	0
49B	5-Jan	2030002.39	322458.42	1.060047169	1	435.8680576	26.0985	4.9969	49728	0
50	5-Jan	2029995.79	322454.13	6.968364227	2	430.6668616	26.0985	4.9969	2955	0
51	5-Jan	2030004.66	322452.1	2.210090496	2	439.7529776	26.0985	4.9969	0	0
52	5-Jan	2030002.45	322452.08	2.120094338	2	437.6339681	26.0985	4.9969	515015	0
53	5-Jan	2030006.9	322450	3.070439708	5	442.4859673	26.0985	4.9969	176400	0
54	5-Jan	2030013.5	322454.29	4.764714052	0	447.674062	26.0985	4.9969	499200	0
55	5-Jan	2030002.47	322449.96	2.120094338	2	438.2432786	26.0985	4.9969	150750	0
56	5-Jan	2030002.52	322444.68	5.280236737	1	439.8017436	26.0985	4.9969	294000	0
57	5-Jan	2030014.69	322444.79	5.404960684	0	451.4256046	26.0985	4.9969	16560	0
058A	5-Jan	2030015.75	322450.09	4.764714052	1	450.9698164	26.0985	4.9969	202500	0
058B	5-Jan	2030004.78	322439.41	5.734152073	1	443.52184	26.0985	4.9969	53300	0
59	5-Jan	2030016.97	322438.47	6.718690349	0	455.4378356	26.0985	4.9969	112	0
60	5-Jan	2030034.81	322423.84	23.07168178	0	476.8812502	26.0985	4.9969	112500	0
1	5-Feb	2029536.37	322580.95	6.375578405	1	6.958002587	25.3828	5.1512	94164	1
2	5-Feb	2029541.93	322577.83	1.050047618	2	1.050047618	25.3828	5.1512	7500	1
3	5-Feb	2029541.94	322576.78	1.050047618	5	40.07632343	25.3828	5.1512	350610	0
4A	5-Feb	2029581.83	322572.92	1.060047169	6	1.060047169	25.3828	5.1512	730000	1
4B	5-Feb	2029580.72	322572.91	1.110045044	4	1.110045044	25.3828	5.1512	9900	0
4C	5-Feb	2029579.62	322571.84	1.534568343	2	2.220090088	25.3828	5.1512	252	0
5	5-Feb	2029599.52	322575.19	9.402260367	5	17.83504976	25.3828	5.1512	347100	0
6	5-Feb	2029581.84	322571.86	1.060047169	6	1.060047169	25.3828	5.1512	497250	1
7	5-Feb	2029608.4	322572.1	7.736284638	3	26.56108432	25.3828	5.1512	600	0
8	5-Feb	2029612.89	322565.8	7.736284638	3	31.63583569	25.3828	5.1512	910	0
9	5-Feb	2029622.85	322565.9	9.960501995	3	41.44082166	25.3828	5.1512	490998	0
10	5-Feb	2029632.92	322554.36	5.376430042	1	33.80219667	25.3828	5.1512	0	0
11	5-Feb	2029636.2	322558.62	5.376430042	1	31.69675851	25.3828	5.1512	40986	0
12	5-Feb	2029643.89	322565.03	8.522088946	1	27.85200352	25.3828	5.1512	6942	0
13	5-Feb	2029645.07	322556.59	7.359415738	2	22.6684737	25.3828	5.1512	0	0
14	5-Feb	2029651.74	322553.48	6.72393486	3	15.33088712	25.3828	5.1512	172980	0
15	5-Feb	2029658.37	322554.6	6.72393486	1	10.01543808	25.3828	5.1512	154880	0
16	5-Feb	2029652.98	322538.69	14.84189004	1	16.34532349	25.3828	5.1512	5114	0
17	5-Feb	2029666.18	322548.33	2.210090496	2	87.56081601	25.3828	5.1512	6902	0
18	5-Feb	2029668.39	322548.35	2.210090496	3	2.210090496	25.3828	5.1512	48072	0
19	5-Feb	2029689.46	322544.31	9.23231282	2	23.62453809	25.3828	5.1512	15000	0
20	5-Feb	2029695.06	322536.97	6.126744649	1	31.03391693	25.3828	5.1512	0	0
21	5-Feb	2029699.53	322532.78	6.11945259	1	36.79707869	25.3828	5.1512	0	0
22	5-Feb	2029703.99	322528.59	5.540225627	2	42.65282757	25.3828	5.1512	1848	0
23	5-Feb	2029706.16	322533.9	5.736287998	1	42.50441506	25.3828	5.1512	375840	0
24	5-Feb	2029709.53	322528.64	5.540225627	1	47.61216861	25.3828	5.1512	896	0
25	5-Feb	2029722.89	322520.31	5.927562737	2	63.25460062	25.3828	5.1512	119392	0
26A	5-Feb	2029717.37	322518.15	1.00E-10	1	59.424309	25.3828	5.1512	26400	0
26B	5-Feb	2029717.38	322517.09	1.060047169	0	59.97814269	25.3828	5.1512	300	0
26C	5-Feb	2029717.37	322518.15	1.00E-10	0	59.424309	25.3828	5.1512	90	0
27	5-Feb	2029730.61	322523.55	3.938591119	1	59.99674158	25.3828	5.1512	20	0
28	5-Feb	2029733.91	322525.7	3.938591119	0	56.92727378	25.3828	5.1512	0	0
29	5-Feb	2029737.35	322511.99	6.340283905	1	53.50769851	25.3828	5.1512	49500	0
030A	5-Feb	2029735.06	322520.42	3.056304959	0	55.38311656	25.3828	5.1512	23250	0
030B	5-Feb	2029739.51	322518.35	2.220090088	1	50.91216947	25.3828	5.1512	1	0
030C	5-Feb	2029737.29	322518.33	2.220090088	0	53.1322595	25.3828	5.1512	19425	0
31	5-Feb	2029755.02	322516.38	11.27079855	1	35.48399076	25.3828	5.1512	0	0
32	5-Feb	2029766.07	322518.6	11.27079855	2	24.35099382	25.3828	5.1512	948	0
33	5-Feb	2029783.84	322512.42	9.179128499	2	9.179128499	25.3828	5.1512	211200	0
34	5-Feb	2029793.69	322524.14	6.244621686	0	6.244621686	25.3828	5.1512	900900	0
35	5-Feb	2029790.42	322518.82	6.244621686	6	74.98800237	25.3828	5.1512	54855	0
36	5-Feb	2029833.76	322500.2	6.958002587	1	28.85935723	25.3828	5.1512	452	0
37	5-Feb	2029828.19	322504.37	6.958002587	1	34.89322714	25.3828	5.1512	47550	0
38	5-Feb	2029862.56	322498.35	23.0239636	3	74.98800237	25.3828	5.1512	240000	0
39	5-Feb	2029848.33	322480.25	23.0239636	4	23.0239636	25.3828	5.1512	950400	0
40	5-Feb	2029893.66	322485.95	33.48089007	1	33.48089007	25.3828	5.1512	0	0
41	5-Feb	2029946.87	322477.99	3.320135539	1	86.73353273	25.3828	5.1512	0	0
42	5-Feb	2029950.19	322478.02	3.320135539	0	89.95735545	25.3828	5.1512	5040	0
43	5-Feb	2029979.02	322471.94	1.060047169	3	119.4169992	25.3828	5.1512	175500	0
44	5-Feb	2029963.49	322476.03	13.4480519	1	103.3685025	25.3828	5.1512	0	0
45	5-Feb	2029991.26	322465.71	1.050047618	2	132.7744689	25.3828	5.1512	0	0
46	5-Feb	2029979.01	322473	1.060047169	2	119.1772839	25.3828	5.1512	133380	0
47	5-Feb	2029991.27	322464.66	1.050047618	2	133.0461582	25.3828	5.1512	151	0
48	5-Feb	2029995.63	322471.04	6.892445139	0	135.8435166	25.3828	5.1512	0	0
49A	5-Feb	2030002.4	322457.36	1.060047169	2	145.7237307	25.3828	5.1512	126	0
49B	5-Feb	2030002.39	322458.42	1.060047169	1	145.4195097	25.3828	5.1512	49728	1
50	5-Feb	2029995.79	322454.13	6.968364227	2	140.3767833	25.3828	5.1512	2955	0
51	5-Feb	2030004.66	322452.1	2.210090496	2	149.4371858	25.3828	5.1512	0	0
52	5-Feb	2030002.45	322452.08	2.120094338	2	147.3435611	25.3828	5.1512	515015	0
53	5-Feb	2030006.9	322450	3.070439708	5	152.2227253	25.3828	5.1512	176400	0
54	5-Feb	2030013.5	322454.29	4.764714052	0	157.2392038	25.3828	5.1512	499200	0
55	5-Feb	2030002.47	322449.96	2.120094338	2	148.0418866	25.3828	5.1512	150750	0
56	5-Feb	2030002.52	322444.68	5.280236737	1	149.8975333	25.3828	5.1512	294000	0
57	5-Feb	2030014.69	322444.79	5.404960684	0	161.2830137	25.3828	5.1512	16560	0
058A	5-Feb	2030015.75	322450.09	4.764714052	1	160.6119662	25.3828	5.1512	202500	0
058B	5-Feb	2030004.78	322439.41	5.734152073	1	153.9495112	25.3828	5.1512	53300	0
59	5-Feb	2030016.97	322438.47	6.718690349	0	165.6141978	25.3828	5.1512	112	0
60	5-Feb	2030034.81	322423.84	23.07168178	0	187.6747255	25.3828	5.1512	112500	1
1	5-Mar	2029536.37	322580.95	6.375578405	2	6.375578405	26.0431	5.6519	94164	1
2	5-Mar	2029541.93	322577.83	1.050047618	3	6.375578405	26.0431	5.6519	7500	0
3	5-Mar	2029541.94	322576.78	1.050047618	5	1.050047618	26.0431	5.6519	350610	1
4A	5-Mar	2029581.83	322572.92	1.060047169	6	1.060047169	26.0431	5.6519	730000	0
4B	5-Mar	2029580.72	322572.91	1.110045044	4	1.110045044	26.0431	5.6519	9900	0
4C	5-Mar	2029579.62	322571.84	1.534568343	2	2.220090088	26.0431	5.6519	252	0
5	5-Mar	2029599.52	322575.19	9.402260367	5	17.83504976	26.0431	5.6519	347100	0
6	5-Mar	2029581.84	322571.86	1.060047169	6	1.060047169	26.0431	5.6519	497250	1
7	5-Mar	2029608.4	322572.1	7.736284638	3	26.56108432	26.0431	5.6519	600	0
8	5-Mar	2029612.89	322565.8	7.736284638	3	31.63583569	26.0431	5.6519	910	0
9	5-Mar	2029622.85	322565.9	9.960501995	3	41.44082166	26.0431	5.6519	490998	0
10	5-Mar	2029632.92	322554.36	5.376430042	1	53.99459603	26.0431	5.6519	0	0
11	5-Mar	2029636.2	322558.62	5.376430042	1	55.94914834	26.0431	5.6519	40986	0
12	5-Mar	2029643.89	322565.03	8.522088946	1	62.42476592	26.0431	5.6519	6942	0
13	5-Mar	2029645.07	322556.59	7.359415738	2	65.04771941	26.0431	5.6519	0	0
14	5-Mar	2029651.74	322553.48	6.72393486	3	72.2760984	26.0431	5.6519	172980	0
15	5-Mar	2029658.37	322554.6	6.72393486	1	78.4522052	26.0431	5.6519	154880	0
16	5-Mar	2029652.98	322538.69	14.84189004	1	78.49298376	26.0431	5.6519	5114	0
17	5-Mar	2029666.18	322548.33	2.210090496	2	87.56081601	26.0431	5.6519	6902	0
18	5-Mar	2029668.39	322548.35	2.210090496	3	89.68624532	26.0431	5.6519	48072	0
19	5-Mar	2029689.46	322544.31	9.23231282	2	111.0903547	26.0431	5.6519	15000	0
20	5-Mar	2029695.06	322536.97	6.126744649	1	118.4739655	26.0431	5.6519	0	0
21	5-Mar	2029699.53	322532.78	6.11945259	1	124.0088001	26.0431	5.6519	0	0
22	5-Mar	2029703.99	322528.59	5.540225627	2	129.5874816	26.0431	5.6519	1848	0
23	5-Mar	2029706.16	322533.9	5.736287998	1	129.9862454	26.0431	5.6519	375840	0
24	5-Mar	2029709.53	322528.64	5.540225627	1	134.8061738	26.0431	5.6519	896	0
25	5-Mar	2029722.89	322520.31	5.927562737	2	150.1749147	26.0431	5.6519	119392	0
26A	5-Mar	2029717.37	322518.15	1.00E-10	1	145.7845842	26.0431	5.6519	26400	0
26B	5-Mar	2029717.38	322517.09	1.060047169	0	146.187703	26.0431	5.6519	300	0
26C	5-Mar	2029717.37	322518.15	1.00E-10	0	145.7845842	26.0431	5.6519	90	0
27	5-Mar	2029730.61	322523.55	3.938591119	1	156.4172912	26.0431	5.6519	20	0
28	5-Mar	2029733.91	322525.7	3.938591119	0	158.9214602	26.0431	5.6519	0	0
29	5-Mar	2029737.35	322511.99	6.340283905	1	166.6366616	26.0431	5.6519	49500	0
030A	5-Mar	2029735.06	322520.42	3.056304959	0	161.6243855	26.0431	5.6519	23250	0
030B	5-Mar	2029739.51	322518.35	2.220090088	1	166.5026997	26.0431	5.6519	1	0
030C	5-Mar	2029737.29	322518.33	2.220090088	0	164.4085259	26.0431	5.6519	19425	0
31	5-Mar	2029755.02	322516.38	11.27079855	1	181.8497809	26.0431	5.6519	0	0
32	5-Mar	2029766.07	322518.6	11.27079855	2	191.7741393	26.0431	5.6519	948	0
33	5-Mar	2029783.84	322512.42	9.179128499	2	210.5637994	26.0431	5.6519	211200	0
34	5-Mar	2029793.69	322524.14	6.244621686	0	217.1580551	26.0431	5.6519	900900	0
35	5-Mar	2029790.42	322518.82	6.244621686	6	215.2181637	26.0431	5.6519	54855	1
36	5-Mar	2029833.76	322500.2	6.958002587	1	173.7286542	26.0431	5.6519	452	0
37	5-Mar	2029828.19	322504.37	6.958002587	1	180.1583817	26.0431	5.6519	47550	0
38	5-Mar	2029862.56	322498.35	23.0239636	3	145.4195097	26.0431	5.6519	240000	1
39	5-Mar	2029848.33	322480.25	23.0239636	4	155.5989476	26.0431	5.6519	950400	0
40	5-Mar	2029893.66	322485.95	33.48089007	1	112.1611064	26.0431	5.6519	0	0
41	5-Mar	2029946.87	322477.99	3.320135539	1	58.86811786	26.0431	5.6519	0	0
42	5-Mar	2029950.19	322478.02	3.320135539	0	55.75840744	26.0431	5.6519	5040	0
43	5-Mar	2029979.02	322471.94	1.060047169	3	26.99902406	26.0431	5.6519	175500	0
44	5-Mar	2029963.49	322476.03	13.4480519	1	42.70037588	26.0431	5.6519	0	0
45	5-Mar	2029991.26	322465.71	1.050047618	2	13.3049239	26.0431	5.6519	0	0
46	5-Mar	2029979.01	322473	1.060047169	2	27.55359868	26.0431	5.6519	133380	0
47	5-Mar	2029991.27	322464.66	1.050047618	2	12.75115681	26.0431	5.6519	151	0
48	5-Mar	2029995.63	322471.04	6.892445139	0	14.31649398	26.0431	5.6519	0	0
49A	5-Mar	2030002.4	322457.36	1.060047169	2	1.060047169	26.0431	5.6519	126	0
49B	5-Mar	2030002.39	322458.42	1.060047169	2	47.40076793	26.0431	5.6519	49728	0
50	5-Mar	2029995.79	322454.13	6.968364227	2	7.871727892	26.0431	5.6519	2955	0
51	5-Mar	2030004.66	322452.1	2.210090496	2	6.715303418	26.0431	5.6519	0	0
52	5-Mar	2030002.45	322452.08	2.120094338	2	6.340283905	26.0431	5.6519	515015	0
53	5-Mar	2030006.9	322450	3.070439708	5	9.551779939	26.0431	5.6519	176400	0
54	5-Mar	2030013.5	322454.29	4.764714052	0	11.85280558	26.0431	5.6519	499200	0
55	5-Mar	2030002.47	322449.96	2.120094338	2	8.460378242	26.0431	5.6519	150750	0
56	5-Mar	2030002.52	322444.68	5.280236737	1	13.74061498	26.0431	5.6519	294000	0
57	5-Mar	2030014.69	322444.79	5.404960684	0	18.3593818	26.0431	5.6519	16560	0
058A	5-Mar	2030015.75	322450.09	4.764714052	1	15.74415765	26.0431	5.6519	202500	0
058B	5-Mar	2030004.78	322439.41	5.734152073	1	19.15965031	26.0431	5.6519	53300	0
59	5-Mar	2030016.97	322438.47	6.718690349	0	23.07168178	26.0431	5.6519	112	0
60	5-Mar	2030034.81	322423.84	23.07168178	1	47.40076793	26.0431	5.6519	112500	0
1	5-Apr	2029536.37	322580.95	6.375578405	2	6.958002587	27.5468	6.3578	94164	1
2	5-Apr	2029541.93	322577.83	1.050047618	3	1.050047618	27.5468	6.3578	7500	0
3	5-Apr	2029541.94	322576.78	1.050047618	6	6.958002587	27.5468	6.3578	350610	1
4A	5-Apr	2029581.83	322572.92	1.060047169	6	1.060047169	27.5468	6.3578	730000	0
4B	5-Apr	2029580.72	322572.91	1.110045044	4	1.535219854	27.5468	6.3578	9900	1
4C	5-Apr	2029579.62	322571.84	1.534568343	2	2.220090088	27.5468	6.3578	252	0
5	5-Apr	2029599.52	322575.19	9.402260367	5	17.99086713	27.5468	6.3578	347100	0
6	5-Apr	2029581.84	322571.86	1.060047169	6	40.20219397	27.5468	6.3578	497250	1
7	5-Apr	2029608.4	322572.1	7.736284638	3	26.56108432	27.5468	6.3578	600	0
8	5-Apr	2029612.89	322565.8	7.736284638	3	31.63583569	27.5468	6.3578	910	0
9	5-Apr	2029622.85	322565.9	9.960501995	3	41.44082166	27.5468	6.3578	490998	0
10	5-Apr	2029632.92	322554.36	5.376430042	1	53.99459603	27.5468	6.3578	0	0
11	5-Apr	2029636.2	322558.62	5.376430042	1	55.94914834	27.5468	6.3578	40986	0
12	5-Apr	2029643.89	322565.03	8.522088946	1	62.42476592	27.5468	6.3578	6942	0
13	5-Apr	2029645.07	322556.59	7.359415738	2	65.04771941	27.5468	6.3578	0	0
14	5-Apr	2029651.74	322553.48	6.72393486	3	72.2760984	27.5468	6.3578	172980	1
15	5-Apr	2029658.37	322554.6	6.72393486	1	78.4522052	27.5468	6.3578	154880	0
16	5-Apr	2029652.98	322538.69	14.84189004	1	78.49298376	27.5468	6.3578	5114	0
17	5-Apr	2029666.18	322548.33	2.210090496	2	87.56081601	27.5468	6.3578	6902	0
18	5-Apr	2029668.39	322548.35	2.210090496	3	89.68624532	27.5468	6.3578	48072	1
19	5-Apr	2029689.46	322544.31	9.23231282	2	104.1281024	27.5468	6.3578	15000	0
20	5-Apr	2029695.06	322536.97	6.126744649	1	97.0718914	27.5468	6.3578	0	0
21	5-Apr	2029699.53	322532.78	6.11945259	1	91.95582472	27.5468	6.3578	0	0
22	5-Apr	2029703.99	322528.59	5.540225627	2	86.98044493	27.5468	6.3578	1848	0
23	5-Apr	2029706.16	322533.9	5.736287998	1	85.59879672	27.5468	6.3578	375840	0
24	5-Apr	2029709.53	322528.64	5.540225627	1	81.48389105	27.5468	6.3578	896	0
25	5-Apr	2029722.89	322520.31	5.927562737	2	67.54643588	27.5468	6.3578	119392	0
26A	5-Apr	2029717.37	322518.15	1.00E-10	1	73.05307249	27.5468	6.3578	26400	0
26B	5-Apr	2029717.38	322517.09	1.060047169	0	73.06048522	27.5468	6.3578	300	0
26C	5-Apr	2029717.37	322518.15	1.00E-10	0	73.05307249	27.5468	6.3578	90	0
27	5-Apr	2029730.61	322523.55	3.938591119	1	59.99674158	27.5468	6.3578	20	0
28	5-Apr	2029733.91	322525.7	3.938591119	0	56.92727378	27.5468	6.3578	0	0
29	5-Apr	2029737.35	322511.99	6.340283905	1	53.50769851	27.5468	6.3578	49500	0
030A	5-Apr	2029735.06	322520.42	3.056304959	0	55.38311656	27.5468	6.3578	23250	0
030B	5-Apr	2029739.51	322518.35	2.220090088	1	50.91216947	27.5468	6.3578	1	0
030C	5-Apr	2029737.29	322518.33	2.220090088	0	53.1322595	27.5468	6.3578	19425	0
31	5-Apr	2029755.02	322516.38	11.27079855	1	35.48399076	27.5468	6.3578	0	0
32	5-Apr	2029766.07	322518.6	11.27079855	2	24.35099382	27.5468	6.3578	948	0
33	5-Apr	2029783.84	322512.42	9.179128499	2	9.179128499	27.5468	6.3578	211200	1
34	5-Apr	2029793.69	322524.14	6.244621686	0	6.244621686	27.5468	6.3578	900900	0
35	5-Apr	2029790.42	322518.82	6.244621686	7	74.98800237	27.5468	6.3578	54855	1
36	5-Apr	2029833.76	322500.2	6.958002587	1	28.85935723	27.5468	6.3578	452	0
37	5-Apr	2029828.19	322504.37	6.958002587	1	34.89322714	27.5468	6.3578	47550	0
38	5-Apr	2029862.56	322498.35	23.0239636	4	74.98800237	27.5468	6.3578	240000	1
39	5-Apr	2029848.33	322480.25	23.0239636	4	23.0239636	27.5468	6.3578	950400	0
40	5-Apr	2029893.66	322485.95	33.48089007	1	33.48089007	27.5468	6.3578	0	0
41	5-Apr	2029946.87	322477.99	3.320135539	1	86.73353273	27.5468	6.3578	0	0
42	5-Apr	2029950.19	322478.02	3.320135539	0	89.95735545	27.5468	6.3578	5040	0
43	5-Apr	2029979.02	322471.94	1.060047169	3	119.4169992	27.5468	6.3578	175500	0
44	5-Apr	2029963.49	322476.03	13.4480519	1	103.3685025	27.5468	6.3578	0	0
45	5-Apr	2029991.26	322465.71	1.050047618	2	132.7744689	27.5468	6.3578	0	0
46	5-Apr	2029979.01	322473	1.060047169	2	119.1772839	27.5468	6.3578	133380	1
47	5-Apr	2029991.27	322464.66	1.050047618	2	133.0461582	27.5468	6.3578	151	0
48	5-Apr	2029995.63	322471.04	6.892445139	0	135.8435166	27.5468	6.3578	0	0
49A	5-Apr	2030002.4	322457.36	1.060047169	2	145.7237307	27.5468	6.3578	126	0
49B	5-Apr	2030002.39	322458.42	1.060047169	2	145.4195097	27.5468	6.3578	49728	0
50	5-Apr	2029995.79	322454.13	6.968364227	2	140.3767833	27.5468	6.3578	2955	0
51	5-Apr	2030004.66	322452.1	2.210090496	2	149.4371858	27.5468	6.3578	0	0
52	5-Apr	2030002.45	322452.08	2.120094338	2	147.3435611	27.5468	6.3578	515015	0
53	5-Apr	2030006.9	322450	3.070439708	5	152.2227253	27.5468	6.3578	176400	0
54	5-Apr	2030013.5	322454.29	4.764714052	0	157.2392038	27.5468	6.3578	499200	0
55	5-Apr	2030002.47	322449.96	2.120094338	2	148.0418866	27.5468	6.3578	150750	1
56	5-Apr	2030002.52	322444.68	5.280236737	1	149.8975333	27.5468	6.3578	294000	0
57	5-Apr	2030014.69	322444.79	5.404960684	0	161.2830137	27.5468	6.3578	16560	0
058A	5-Apr	2030015.75	322450.09	4.764714052	1	160.6119662	27.5468	6.3578	202500	0
058B	5-Apr	2030004.78	322439.41	5.734152073	1	153.9495112	27.5468	6.3578	53300	0
59	5-Apr	2030016.97	322438.47	6.718690349	0	165.6141978	27.5468	6.3578	112	0
60	5-Apr	2030034.81	322423.84	23.07168178	1	187.6747255	27.5468	6.3578	112500	0
1	5-May	2029536.37	322580.95	6.375578405	2	6.375578405	28.3158	6.6421	94164	1
2	5-May	2029541.93	322577.83	1.050047618	3	1.050047618	28.3158	6.6421	7500	0
3	5-May	2029541.94	322576.78	1.050047618	6	1.050047618	28.3158	6.6421	350610	1
4A	5-May	2029581.83	322572.92	1.060047169	6	1.110045044	28.3158	6.6421	730000	0
4B	5-May	2029580.72	322572.91	1.110045044	5	38.97262244	28.3158	6.6421	9900	0
4C	5-May	2029579.62	322571.84	1.534568343	2	1.534568343	28.3158	6.6421	252	0
5	5-May	2029599.52	322575.19	9.402260367	5	18.93775066	28.3158	6.6421	347100	0
6	5-May	2029581.84	322571.86	1.060047169	6	1.535219854	28.3158	6.6421	497250	1
7	5-May	2029608.4	322572.1	7.736284638	3	27.69184898	28.3158	6.6421	600	0
8	5-May	2029612.89	322565.8	7.736284638	3	32.94633515	28.3158	6.6421	910	1
9	5-May	2029622.85	322565.9	9.960501995	3	31.44659759	28.3158	6.6421	490998	0
10	5-May	2029632.92	322554.36	5.376430042	1	18.84056262	28.3158	6.6421	0	0
11	5-May	2029636.2	322558.62	5.376430042	1	16.36799316	28.3158	6.6421	40986	1
12	5-May	2029643.89	322565.03	8.522088946	1	13.96513516	28.3158	6.6421	6942	0
13	5-May	2029645.07	322556.59	7.359415738	2	7.359415738	28.3158	6.6421	0	0
14	5-May	2029651.74	322553.48	6.72393486	4	17.42238216	28.3158	6.6421	172980	1
15	5-May	2029658.37	322554.6	6.72393486	1	6.72393486	28.3158	6.6421	154880	0
16	5-May	2029652.98	322538.69	14.84189004	1	14.84189004	28.3158	6.6421	5114	0
17	5-May	2029666.18	322548.33	2.210090496	2	2.210090496	28.3158	6.6421	6902	0
18	5-May	2029668.39	322548.35	2.210090496	4	17.42238216	28.3158	6.6421	48072	1
19	5-May	2029689.46	322544.31	9.23231282	2	21.4538225	28.3158	6.6421	15000	0
20	5-May	2029695.06	322536.97	6.126744649	1	28.99643599	28.3158	6.6421	0	0
21	5-May	2029699.53	322532.78	6.11945259	1	34.81557841	28.3158	6.6421	0	0
22	5-May	2029703.99	322528.59	5.540225627	2	40.71630632	28.3158	6.6421	1848	0
23	5-May	2029706.16	322533.9	5.736287998	1	40.43977497	28.3158	6.6421	375840	0
24	5-May	2029709.53	322528.64	5.540225627	1	45.61780025	28.3158	6.6421	896	0
25	5-May	2029722.89	322520.31	5.927562737	2	61.29022434	28.3158	6.6421	119392	1
26A	5-May	2029717.37	322518.15	1.00E-10	1	57.54198815	28.3158	6.6421	26400	0
26B	5-May	2029717.38	322517.09	1.060047169	0	58.11374794	28.3158	6.6421	300	0
26C	5-May	2029717.37	322518.15	1.00E-10	0	57.54198815	28.3158	6.6421	90	0
27	5-May	2029730.61	322523.55	3.938591119	1	54.38115299	28.3158	6.6421	20	0
28	5-May	2029733.91	322525.7	3.938591119	0	51.66588139	28.3158	6.6421	0	0
29	5-May	2029737.35	322511.99	6.340283905	1	46.49198856	28.3158	6.6421	49500	0
030A	5-May	2029735.06	322520.42	3.056304959	0	49.43165383	28.3158	6.6421	23250	0
030B	5-May	2029739.51	322518.35	2.220090088	1	44.7248678	28.3158	6.6421	1	0
030C	5-May	2029737.29	322518.33	2.220090088	0	46.9236678	28.3158	6.6421	19425	0
31	5-May	2029755.02	322516.38	11.27079855	1	29.09078892	28.3158	6.6421	0	0
32	5-May	2029766.07	322518.6	11.27079855	2	18.81396556	28.3158	6.6421	948	0
33	5-May	2029783.84	322512.42	9.179128499	3	9.179128499	28.3158	6.6421	211200	0
34	5-May	2029793.69	322524.14	6.244621686	0	6.244621686	28.3158	6.6421	900900	0
35	5-May	2029790.42	322518.82	6.244621686	7	9.179128499	28.3158	6.6421	54855	0
36	5-May	2029833.76	322500.2	6.958002587	1	28.85935723	28.3158	6.6421	452	0
37	5-May	2029828.19	322504.37	6.958002587	1	34.89322714	28.3158	6.6421	47550	0
38	5-May	2029862.56	322498.35	23.0239636	4	74.98800237	28.3158	6.6421	240000	1
39	5-May	2029848.33	322480.25	23.0239636	4	23.0239636	28.3158	6.6421	950400	0
40	5-May	2029893.66	322485.95	33.48089007	1	33.48089007	28.3158	6.6421	0	0
41	5-May	2029946.87	322477.99	3.320135539	1	32.52506264	28.3158	6.6421	0	0
42	5-May	2029950.19	322478.02	3.320135539	0	29.25393649	28.3158	6.6421	5040	0
43	5-May	2029979.02	322471.94	1.060047169	3	1.060047169	28.3158	6.6421	175500	1
44	5-May	2029963.49	322476.03	13.4480519	1	15.81301047	28.3158	6.6421	0	0
45	5-May	2029991.26	322465.71	1.050047618	2	14.25505524	28.3158	6.6421	0	0
46	5-May	2029979.01	322473	1.060047169	3	32.88180652	28.3158	6.6421	133380	0
47	5-May	2029991.27	322464.66	1.050047618	2	14.82778473	28.3158	6.6421	151	0
48	5-May	2029995.63	322471.04	6.892445139	0	16.73517254	28.3158	6.6421	0	0
49A	5-May	2030002.4	322457.36	1.060047169	2	7.400331074	28.3158	6.6421	126	0
49B	5-May	2030002.39	322458.42	1.060047169	2	8.460378242	28.3158	6.6421	49728	0
50	5-May	2029995.79	322454.13	6.968364227	2	7.874725392	28.3158	6.6421	2955	1
51	5-May	2030004.66	322452.1	2.210090496	2	3.061976486	28.3158	6.6421	0	0
52	5-May	2030002.45	322452.08	2.120094338	2	2.120094338	28.3158	6.6421	515015	0
53	5-May	2030006.9	322450	3.070439708	5	4.430180583	28.3158	6.6421	176400	1
54	5-May	2030013.5	322454.29	4.764714052	0	11.84946412	28.3158	6.6421	499200	0
55	5-May	2030002.47	322449.96	2.120094338	3	32.88180652	28.3158	6.6421	150750	0
56	5-May	2030002.52	322444.68	5.280236737	1	5.280236737	28.3158	6.6421	294000	1
57	5-May	2030014.69	322444.79	5.404960684	0	13.26865856	28.3158	6.6421	16560	0
058A	5-May	2030015.75	322450.09	4.764714052	1	13.28063628	28.3158	6.6421	202500	1
058B	5-May	2030004.78	322439.41	5.734152073	1	10.79993518	28.3158	6.6421	53300	0
59	5-May	2030016.97	322438.47	6.718690349	0	18.50054324	28.3158	6.6421	112	0
60	5-May	2030034.81	322423.84	23.07168178	1	41.57078301	29.16369	6.6421	112500	0
1	5-Jun	2029536.37	322580.95	6.375578405	2	6.958002587	29.16369	6.3898	94164	0
2	5-Jun	2029541.93	322577.83	1.050047618	3	1.050047618	29.16369	6.3898	7500	0
3	5-Jun	2029541.94	322576.78	1.050047618	6	6.958002587	29.16369	6.3898	350610	0
4A	5-Jun	2029581.83	322572.92	1.060047169	6	1.060047169	29.16369	6.3898	730000	0
4B	5-Jun	2029580.72	322572.91	1.110045044	5	1.535219854	29.16369	6.3898	9900	0
4C	5-Jun	2029579.62	322571.84	1.534568343	2	2.220090088	29.16369	6.3898	252	0
5	5-Jun	2029599.52	322575.19	9.402260367	5	16.33796193	29.16369	6.3898	347100	1
6	5-Jun	2029581.84	322571.86	1.060047169	6	31.63583569	29.16369	6.3898	497250	0
7	5-Jun	2029608.4	322572.1	7.736284638	3	7.736284638	29.16369	6.3898	600	0
8	5-Jun	2029612.89	322565.8	7.736284638	4	24.3907462	29.16369	6.3898	910	0
9	5-Jun	2029622.85	322565.9	9.960501995	3	9.960501995	29.16369	6.3898	490998	0
10	5-Jun	2029632.92	322554.36	5.376430042	1	5.376430042	29.16369	6.3898	0	0
11	5-Jun	2029636.2	322558.62	5.376430042	2	16.36799316	29.16369	6.3898	40986	1
12	5-Jun	2029643.89	322565.03	8.522088946	1	10.01120372	29.16369	6.3898	6942	0
13	5-Jun	2029645.07	322556.59	7.359415738	2	7.359415738	29.16369	6.3898	0	0
14	5-Jun	2029651.74	322553.48	6.72393486	4	16.36799316	29.16369	6.3898	172980	0
15	5-Jun	2029658.37	322554.6	6.72393486	1	6.72393486	29.16369	6.3898	154880	0
16	5-Jun	2029652.98	322538.69	14.84189004	1	14.84189004	29.16369	6.3898	5114	0
17	5-Jun	2029666.18	322548.33	2.210090496	2	2.210090496	29.16369	6.3898	6902	0
18	5-Jun	2029668.39	322548.35	2.210090496	4	17.42238216	29.16369	6.3898	48072	0
19	5-Jun	2029689.46	322544.31	9.23231282	2	21.4538225	29.16369	6.3898	15000	0
20	5-Jun	2029695.06	322536.97	6.126744649	1	28.99643599	29.16369	6.3898	0	0
21	5-Jun	2029699.53	322532.78	6.11945259	1	26.48000189	29.16369	6.3898	0	0
22	5-Jun	2029703.99	322528.59	5.540225627	2	20.63415615	29.16369	6.3898	1848	0
23	5-Jun	2029706.16	322533.9	5.736287998	1	21.55414113	29.16369	6.3898	375840	0
24	5-Jun	2029709.53	322528.64	5.540225627	1	15.74415765	29.16369	6.3898	896	0
25	5-Jun	2029722.89	322520.31	5.927562737	3	61.29022434	29.16369	6.3898	119392	0
26A	5-Jun	2029717.37	322518.15	1.00E-10	1	5.927562737	29.16369	6.3898	26400	0
26B	5-Jun	2029717.38	322517.09	1.060047169	0	6.381888435	29.16369	6.3898	300	0
26C	5-Jun	2029717.37	322518.15	1.00E-10	0	5.927562737	29.16369	6.3898	90	0
27	5-Jun	2029730.61	322523.55	3.938591119	1	8.372335397	29.16369	6.3898	20	0
28	5-Jun	2029733.91	322525.7	3.938591119	0	12.26753847	29.16369	6.3898	0	0
29	5-Jun	2029737.35	322511.99	6.340283905	1	16.68274558	29.16369	6.3898	49500	0
030A	5-Jun	2029735.06	322520.42	3.056304959	0	12.17049711	29.16369	6.3898	23250	0
030B	5-Jun	2029739.51	322518.35	2.220090088	1	16.73517254	29.16369	6.3898	1	0
030C	5-Jun	2029737.29	322518.33	2.220090088	0	14.53548761	29.16369	6.3898	19425	0
31	5-Jun	2029755.02	322516.38	11.27079855	1	32.36945783	29.16369	6.3898	0	0
32	5-Jun	2029766.07	322518.6	11.27079855	2	43.21384616	29.16369	6.3898	948	0
33	5-Jun	2029783.84	322512.42	9.179128499	3	61.45856002	29.16369	6.3898	211200	0
34	5-Jun	2029793.69	322524.14	6.244621686	0	70.90351825	29.16369	6.3898	900900	0
35	5-Jun	2029790.42	322518.82	6.244621686	7	67.54643588	29.16369	6.3898	54855	0
36	5-Jun	2029833.76	322500.2	6.958002587	1	28.85935723	29.16369	6.3898	452	0
37	5-Jun	2029828.19	322504.37	6.958002587	1	34.89322714	29.16369	6.3898	47550	0
38	5-Jun	2029862.56	322498.35	23.0239636	4	119.4169992	29.16369	6.3898	240000	0
39	5-Jun	2029848.33	322480.25	23.0239636	4	23.0239636	29.16369	6.3898	950400	0
40	5-Jun	2029893.66	322485.95	33.48089007	1	33.48089007	29.16369	6.3898	0	0
41	5-Jun	2029946.87	322477.99	3.320135539	1	32.71429351	29.16369	6.3898	0	0
42	5-Jun	2029950.19	322478.02	3.320135539	0	29.46413583	29.16369	6.3898	5040	0
43	5-Jun	2029979.02	322471.94	1.060047169	4	24.46280851	29.16369	6.3898	175500	1
44	5-Jun	2029963.49	322476.03	13.4480519	1	16.05954545	29.16369	6.3898	0	0
45	5-Jun	2029991.26	322465.71	1.050047618	2	12.4345205	29.16369	6.3898	0	0
46	5-Jun	2029979.01	322473	1.060047169	3	1.060047169	29.16369	6.3898	133380	0
47	5-Jun	2029991.27	322464.66	1.050047618	2	11.45911428	29.16369	6.3898	151	0
48	5-Jun	2029995.63	322471.04	6.892445139	0	16.63436503	29.16369	6.3898	0	0
49A	5-Jun	2030002.4	322457.36	1.060047169	2	7.356969485	29.16369	6.3898	126	0
49B	5-Jun	2030002.39	322458.42	1.060047169	2	7.871727892	29.16369	6.3898	49728	0
50	5-Jun	2029995.79	322454.13	6.968364227	3	11.60152576	29.16369	6.3898	2955	0
51	5-Jun	2030004.66	322452.1	2.210090496	2	3.070439708	29.16369	6.3898	0	0
52	5-Jun	2030002.45	322452.08	2.120094338	2	4.91211767	29.16369	6.3898	515015	0
53	5-Jun	2030006.9	322450	3.070439708	6	6.891066681	29.16369	6.3898	176400	1
54	5-Jun	2030013.5	322454.29	4.764714052	0	4.764714052	29.16369	6.3898	499200	0
55	5-Jun	2030002.47	322449.96	2.120094338	3	4.430180583	29.16369	6.3898	150750	1
56	5-Jun	2030002.52	322444.68	5.280236737	2	6.891066681	29.16369	6.3898	294000	0
57	5-Jun	2030014.69	322444.79	5.404960684	0	5.404960684	29.16369	6.3898	16560	0
058A	5-Jun	2030015.75	322450.09	4.764714052	2	8.850457615	29.16369	6.3898	202500	0
058B	5-Jun	2030004.78	322439.41	5.734152073	1	5.734152073	29.16369	6.3898	53300	0
59	5-Jun	2030016.97	322438.47	6.718690349	0	11.68386922	29.16369	6.3898	112	0
60	5-Jun	2030034.81	322423.84	23.07168178	1	32.4398844	29.16369	6.3898	112500	0
1	5-Jul	2029536.37	322580.95	6.375578405	2	63.41214474	29.41221	6.1765	94164	0
2	5-Jul	2029541.93	322577.83	1.050047618	3	57.65047875	29.41221	6.1765	7500	0
3	5-Jul	2029541.94	322576.78	1.050047618	6	57.60194875	29.41221	6.1765	350610	1
4A	5-Jul	2029581.83	322572.92	1.060047169	6	17.83504976	29.41221	6.1765	730000	0
4B	5-Jul	2029580.72	322572.91	1.110045044	5	18.93775066	29.41221	6.1765	9900	0
4C	5-Jul	2029579.62	322571.84	1.534568343	2	20.18000248	29.41221	6.1765	252	0
5	5-Jul	2029599.52	322575.19	9.402260367	6	40.24906583	29.41221	6.1765	347100	0
6	5-Jul	2029581.84	322571.86	1.060047169	6	17.99086713	29.41221	6.1765	497250	0
7	5-Jul	2029608.4	322572.1	7.736284638	3	9.402260367	29.41221	6.1765	600	0
8	5-Jul	2029612.89	322565.8	7.736284638	4	16.33796193	29.41221	6.1765	910	0
9	5-Jul	2029622.85	322565.9	9.960501995	3	15.20594949	29.41221	6.1765	490998	0
10	5-Jul	2029632.92	322554.36	5.376430042	1	5.376430042	29.41221	6.1765	0	0
11	5-Jul	2029636.2	322558.62	5.376430042	2	40.24906583	29.41221	6.1765	40986	0
12	5-Jul	2029643.89	322565.03	8.522088946	1	10.01120372	29.41221	6.1765	6942	0
13	5-Jul	2029645.07	322556.59	7.359415738	2	9.099329646	29.41221	6.1765	0	0
14	5-Jul	2029651.74	322553.48	6.72393486	4	16.36799316	29.41221	6.1765	172980	1
15	5-Jul	2029658.37	322554.6	6.72393486	1	22.53151792	29.41221	6.1765	154880	0
16	5-Jul	2029652.98	322538.69	14.84189004	1	26.0532781	29.41221	6.1765	5114	0
17	5-Jul	2029666.18	322548.33	2.210090496	2	31.69675851	29.41221	6.1765	6902	0
18	5-Jul	2029668.39	322548.35	2.210090496	4	33.78859275	29.41221	6.1765	48072	0
19	5-Jul	2029689.46	322544.31	9.23231282	2	55.14892293	29.41221	6.1765	15000	0
20	5-Jul	2029695.06	322536.97	6.126744649	1	62.7154056	29.41221	6.1765	0	0
21	5-Jul	2029699.53	322532.78	6.11945259	1	68.39879019	29.41221	6.1765	0	0
22	5-Jul	2029703.99	322528.59	5.540225627	2	74.14367809	29.41221	6.1765	1848	0
23	5-Jul	2029706.16	322533.9	5.736287998	1	74.19892183	29.41221	6.1765	375840	0
24	5-Jul	2029709.53	322528.64	5.540225627	1	79.22177289	29.41221	6.1765	896	0
25	5-Jul	2029722.89	322520.31	5.927562737	3	94.77769885	29.41221	6.1765	119392	0
26A	5-Jul	2029717.37	322518.15	1.00E-10	1	90.69944763	29.41221	6.1765	26400	0
26B	5-Jul	2029717.38	322517.09	1.060047169	0	91.18625609	29.41221	6.1765	300	0
26C	5-Jul	2029717.37	322518.15	1.00E-10	0	90.69944763	29.41221	6.1765	90	0
27	5-Jul	2029730.61	322523.55	3.938591119	1	100.7132216	29.41221	6.1765	20	0
28	5-Jul	2029733.91	322525.7	3.938591119	0	103.1065978	29.41221	6.1765	0	0
29	5-Jul	2029737.35	322511.99	6.340283905	1	111.3807856	29.41221	6.1765	49500	0
030A	5-Jul	2029735.06	322520.42	3.056304959	0	105.9836761	29.41221	6.1765	23250	0
030B	5-Jul	2029739.51	322518.35	2.220090088	1	110.8811481	29.41221	6.1765	1	0
030C	5-Jul	2029737.29	322518.33	2.220090088	0	108.8231235	29.41221	6.1765	19425	0
31	5-Jul	2029755.02	322516.38	11.27079855	1	126.104758	29.41221	6.1765	0	0
32	5-Jul	2029766.07	322518.6	11.27079855	2	135.8963476	29.41221	6.1765	948	0
33	5-Jul	2029783.84	322512.42	9.179128499	3	154.6997401	29.41221	6.1765	211200	0
34	5-Jul	2029793.69	322524.14	6.244621686	0	161.2202546	29.41221	6.1765	900900	0
35	5-Jul	2029790.42	322518.82	6.244621686	7	159.272874	29.41221	6.1765	54855	0
36	5-Jul	2029833.76	322500.2	6.958002587	1	147.9834288	29.41221	6.1765	452	0
37	5-Jul	2029828.19	322504.37	6.958002587	1	154.2770035	29.41221	6.1765	47550	0
38	5-Jul	2029862.56	322498.35	23.0239636	4	119.4169992	29.41221	6.1765	240000	0
39	5-Jul	2029848.33	322480.25	23.0239636	4	130.9539316	29.41221	6.1765	950400	0
40	5-Jul	2029893.66	322485.95	33.48089007	1	86.50207917	29.41221	6.1765	0	0
41	5-Jul	2029946.87	322477.99	3.320135539	1	32.71429351	29.41221	6.1765	0	0
42	5-Jul	2029950.19	322478.02	3.320135539	0	29.46413583	29.41221	6.1765	5040	0
43	5-Jul	2029979.02	322471.94	1.060047169	4	32.14067361	29.41221	6.1765	175500	1
44	5-Jul	2029963.49	322476.03	13.4480519	1	16.05954545	29.41221	6.1765	0	0
45	5-Jul	2029991.26	322465.71	1.050047618	2	13.73428193	29.41221	6.1765	0	0
46	5-Jul	2029979.01	322473	1.060047169	3	1.060047169	29.41221	6.1765	133380	0
47	5-Jul	2029991.27	322464.66	1.050047618	2	14.24994386	29.41221	6.1765	151	0
48	5-Jul	2029995.63	322471.04	6.892445139	0	16.63436503	29.41221	6.1765	0	0
49A	5-Jul	2030002.4	322457.36	1.060047169	2	7.400331074	29.41221	6.1765	126	0
49B	5-Jul	2030002.39	322458.42	1.060047169	2	8.460378242	29.41221	6.1765	49728	0
50	5-Jul	2029995.79	322454.13	6.968364227	3	7.874725392	29.41221	6.1765	2955	0
51	5-Jul	2030004.66	322452.1	2.210090496	2	3.061976486	29.41221	6.1765	0	0
52	5-Jul	2030002.45	322452.08	2.120094338	2	2.120094338	29.41221	6.1765	515015	0
53	5-Jul	2030006.9	322450	3.070439708	6	4.430180583	29.41221	6.1765	176400	0
54	5-Jul	2030013.5	322454.29	4.764714052	0	7.871727892	29.41221	6.1765	499200	0
55	5-Jul	2030002.47	322449.96	2.120094338	4	4.430180583	29.41221	6.1765	150750	0
56	5-Jul	2030002.52	322444.68	5.280236737	2	5.280236737	29.41221	6.1765	294000	0
57	5-Jul	2030014.69	322444.79	5.404960684	0	9.371670075	29.41221	6.1765	16560	0
058A	5-Jul	2030015.75	322450.09	4.764714052	2	8.850457615	29.41221	6.1765	202500	0
058B	5-Jul	2030004.78	322439.41	5.734152073	1	10.79993518	29.41221	6.1765	53300	0
59	5-Jul	2030016.97	322438.47	6.718690349	0	15.30835719	29.41221	6.1765	112	0
60	5-Jul	2030034.81	322423.84	23.07168178	1	38.25328352	29.41221	6.1765	112500	0
1	5-Aug	2029536.37	322580.95	6.375578405	2	6.958002587	29.71656	6.3418	94164	0
2	5-Aug	2029541.93	322577.83	1.050047618	3	1.050047618	29.71656	6.3418	7500	0
3	5-Aug	2029541.94	322576.78	1.050047618	7	112.2449553	29.71656	6.3418	350610	1
4A	5-Aug	2029581.83	322572.92	1.060047169	6	40.07632343	29.71656	6.3418	730000	1
4B	5-Aug	2029580.72	322572.91	1.110045044	5	38.97262244	29.71656	6.3418	9900	0
4C	5-Aug	2029579.62	322571.84	1.534568343	2	38.00244729	29.71656	6.3418	252	0
5	5-Aug	2029599.52	322575.19	9.402260367	6	56.55309452	29.71656	6.3418	347100	0
6	5-Aug	2029581.84	322571.86	1.060047169	6	40.20219397	29.71656	6.3418	497250	0
7	5-Aug	2029608.4	322572.1	7.736284638	3	47.17054165	29.71656	6.3418	600	0
8	5-Aug	2029612.89	322565.8	7.736284638	4	40.75665467	29.71656	6.3418	910	0
9	5-Aug	2029622.85	322565.9	9.960501995	3	31.44659759	29.71656	6.3418	490998	0
10	5-Aug	2029632.92	322554.36	5.376430042	1	18.84056262	29.71656	6.3418	0	0
11	5-Aug	2029636.2	322558.62	5.376430042	2	16.36799316	29.71656	6.3418	40986	0
12	5-Aug	2029643.89	322565.03	8.522088946	1	13.96513516	29.71656	6.3418	6942	0
13	5-Aug	2029645.07	322556.59	7.359415738	2	7.359415738	29.71656	6.3418	0	0
14	5-Aug	2029651.74	322553.48	6.72393486	5	112.2449553	29.71656	6.3418	172980	1
15	5-Aug	2029658.37	322554.6	6.72393486	1	6.72393486	29.71656	6.3418	154880	0
16	5-Aug	2029652.98	322538.69	14.84189004	1	14.84189004	29.71656	6.3418	5114	0
17	5-Aug	2029666.18	322548.33	2.210090496	2	15.33088712	29.71656	6.3418	6902	0
18	5-Aug	2029668.39	322548.35	2.210090496	4	17.42238216	29.71656	6.3418	48072	1
19	5-Aug	2029689.46	322544.31	9.23231282	2	38.81864629	29.71656	6.3418	15000	0
20	5-Aug	2029695.06	322536.97	6.126744649	1	46.35949202	29.71656	6.3418	0	0
21	5-Aug	2029699.53	322532.78	6.11945259	1	52.08045795	29.71656	6.3418	0	0
22	5-Aug	2029703.99	322528.59	5.540225627	2	57.8755095	29.71656	6.3418	1848	0
23	5-Aug	2029706.16	322533.9	5.736287998	1	57.8352211	29.71656	6.3418	375840	0
24	5-Aug	2029709.53	322528.64	5.540225627	1	62.90238231	29.71656	6.3418	896	0
25	5-Aug	2029722.89	322520.31	5.927562737	3	78.50204711	29.71656	6.3418	119392	0
26A	5-Aug	2029717.37	322518.15	1.00E-10	1	74.53526548	29.71656	6.3418	26400	0
26B	5-Aug	2029717.38	322517.09	1.060047169	0	75.05225979	29.71656	6.3418	300	0
26C	5-Aug	2029717.37	322518.15	1.00E-10	0	74.53526548	29.71656	6.3418	90	0
27	5-Aug	2029730.61	322523.55	3.938591119	1	84.35805711	29.71656	6.3418	20	0
28	5-Aug	2029733.91	322525.7	3.938591119	0	86.73890304	29.71656	6.3418	0	0
29	5-Aug	2029737.35	322511.99	6.340283905	1	95.13407486	29.71656	6.3418	49500	0
030A	5-Aug	2029735.06	322520.42	3.056304959	0	89.63919901	29.71656	6.3418	23250	0
030B	5-Aug	2029739.51	322518.35	2.220090088	1	94.53935583	29.71656	6.3418	1	0
030C	5-Aug	2029737.29	322518.33	2.220090088	0	92.48959401	29.71656	6.3418	19425	0
31	5-Aug	2029755.02	322516.38	11.27079855	1	109.7413705	29.71656	6.3418	0	0
32	5-Aug	2029766.07	322518.6	11.27079855	2	119.5322689	29.71656	6.3418	948	0
33	5-Aug	2029783.84	322512.42	9.179128499	3	138.3341375	29.71656	6.3418	211200	1
34	5-Aug	2029793.69	322524.14	6.244621686	0	144.9504677	29.71656	6.3418	900900	0
35	5-Aug	2029790.42	322518.82	6.244621686	7	142.945647	29.71656	6.3418	54855	0
36	5-Aug	2029833.76	322500.2	6.958002587	1	147.9834288	29.71656	6.3418	452	0
37	5-Aug	2029828.19	322504.37	6.958002587	1	154.2770035	29.71656	6.3418	47550	0
38	5-Aug	2029862.56	322498.35	23.0239636	4	119.4169992	29.71656	6.3418	240000	0
39	5-Aug	2029848.33	322480.25	23.0239636	4	130.9539316	29.71656	6.3418	950400	0
40	5-Aug	2029893.66	322485.95	33.48089007	1	86.50207917	29.71656	6.3418	0	0
41	5-Aug	2029946.87	322477.99	3.320135539	1	32.71429351	29.71656	6.3418	0	0
42	5-Aug	2029950.19	322478.02	3.320135539	0	29.46413583	29.71656	6.3418	5040	0
43	5-Aug	2029979.02	322471.94	1.060047169	4	337.2847017	29.71656	6.3418	175500	0
44	5-Aug	2029963.49	322476.03	13.4480519	1	16.05954545	29.71656	6.3418	0	0
45	5-Aug	2029991.26	322465.71	1.050047618	2	13.73428193	29.71656	6.3418	0	0
46	5-Aug	2029979.01	322473	1.060047169	3	1.060047169	29.71656	6.3418	133380	0
47	5-Aug	2029991.27	322464.66	1.050047618	2	14.24994386	29.71656	6.3418	151	0
48	5-Aug	2029995.63	322471.04	6.892445139	0	16.63436503	29.71656	6.3418	0	0
49A	5-Aug	2030002.4	322457.36	1.060047169	2	27.55359868	29.71656	6.3418	126	0
49B	5-Aug	2030002.39	322458.42	1.060047169	2	26.99902406	29.71656	6.3418	49728	0
50	5-Aug	2029995.79	322454.13	6.968364227	3	24.46280851	29.71656	6.3418	2955	0
51	5-Aug	2030004.66	322452.1	2.210090496	2	32.41967304	29.71656	6.3418	0	0
52	5-Aug	2030002.45	322452.08	2.120094338	2	30.71456495	29.71656	6.3418	515015	0
53	5-Aug	2030006.9	322450	3.070439708	6	35.47757038	29.71656	6.3418	176400	0
54	5-Aug	2030013.5	322454.29	4.764714052	0	38.73490545	29.71656	6.3418	499200	0
55	5-Aug	2030002.47	322449.96	2.120094338	4	32.14067361	29.71656	6.3418	150750	0
56	5-Aug	2030002.52	322444.68	5.280236737	2	35.99107667	29.71656	6.3418	294000	0
57	5-Aug	2030014.69	322444.79	5.404960684	0	44.82712795	29.71656	6.3418	16560	0
058A	5-Aug	2030015.75	322450.09	4.764714052	2	42.73775146	29.71656	6.3418	202500	1
058B	5-Aug	2030004.78	322439.41	5.734152073	1	41.49431889	29.71656	6.3418	53300	0
59	5-Aug	2030016.97	322438.47	6.718690349	0	50.6008241	29.71656	6.3418	112	0
60	5-Aug	2030034.81	322423.84	23.07168178	1	73.66229768	29.71656	6.3418	112500	0
1	5-Sep	2029536.37	322580.95	6.375578405	2	6.958002587	30.32058	6.4442	94164	0
2	5-Sep	2029541.93	322577.83	1.050047618	3	1.050047618	30.32058	6.4442	7500	1
3	5-Sep	2029541.94	322576.78	1.050047618	7	40.07632343	30.32058	6.4442	350610	1
4A	5-Sep	2029581.83	322572.92	1.060047169	7	40.07632343	30.32058	6.4442	730000	1
4B	5-Sep	2029580.72	322572.91	1.110045044	5	1.110045044	30.32058	6.4442	9900	0
4C	5-Sep	2029579.62	322571.84	1.534568343	2	2.459776413	30.32058	6.4442	252	0
5	5-Sep	2029599.52	322575.19	9.402260367	6	17.83504976	30.32058	6.4442	347100	1
6	5-Sep	2029581.84	322571.86	1.060047169	6	1.060047169	30.32058	6.4442	497250	1
7	5-Sep	2029608.4	322572.1	7.736284638	3	26.58265036	30.32058	6.4442	600	0
8	5-Sep	2029612.89	322565.8	7.736284638	4	31.86562411	30.32058	6.4442	910	0
9	5-Sep	2029622.85	322565.9	9.960501995	3	31.44659759	30.32058	6.4442	490998	0
10	5-Sep	2029632.92	322554.36	5.376430042	1	18.84056262	30.32058	6.4442	0	0
11	5-Sep	2029636.2	322558.62	5.376430042	2	16.36799316	30.32058	6.4442	40986	0
12	5-Sep	2029643.89	322565.03	8.522088946	1	13.96513516	30.32058	6.4442	6942	0
13	5-Sep	2029645.07	322556.59	7.359415738	2	7.359415738	30.32058	6.4442	0	0
14	5-Sep	2029651.74	322553.48	6.72393486	5	17.42238216	30.32058	6.4442	172980	0
15	5-Sep	2029658.37	322554.6	6.72393486	1	6.72393486	30.32058	6.4442	154880	0
16	5-Sep	2029652.98	322538.69	14.84189004	1	14.84189004	30.32058	6.4442	5114	0
17	5-Sep	2029666.18	322548.33	2.210090496	2	2.210090496	30.32058	6.4442	6902	0
18	5-Sep	2029668.39	322548.35	2.210090496	5	17.42238216	30.32058	6.4442	48072	1
19	5-Sep	2029689.46	322544.31	9.23231282	2	21.4538225	30.32058	6.4442	15000	0
20	5-Sep	2029695.06	322536.97	6.126744649	1	28.99643599	30.32058	6.4442	0	0
21	5-Sep	2029699.53	322532.78	6.11945259	1	34.81557841	30.32058	6.4442	0	0
22	5-Sep	2029703.99	322528.59	5.540225627	2	40.71630632	30.32058	6.4442	1848	0
23	5-Sep	2029706.16	322533.9	5.736287998	1	40.43977497	30.32058	6.4442	375840	0
24	5-Sep	2029709.53	322528.64	5.540225627	1	45.61780025	30.32058	6.4442	896	0
[truncated: 3,170 more rows]
